# Supplementary material for: Constructing a novel mitochondrial-related gene signature for evaluating the tumor immune microenvironment and predicting survival in stomach adenocarcinoma
Source: J Transl Med. 2023 Mar 13;21:191. doi: 10.1186/s12967-023-04033-6 (PMC10012538; doi:10.1186/s12967-023-04033-6)
Supplement: Supplementary file 10 — Additional file 10: Tables S1–S14. Table S1. The list of mitochondrial-related genes. Table S2. The list of carcinoma associated fibroblast up signatures (n=24). Table S3. The list of carcinoma associated fibroblast down signatures (n=24). Table S4. The list of ECM and Collagen signatures (n=225). Table S5. The list of matrisome signatures (1026). Table S6. The primer sequences. Table S7. The list of all DEGs in tumor and normal groups (n=2381). Table S8. The list of protein-coding DEGs in tumor and normal groups (n=2145). Table S9. The list of mitochondrial-related DEGs (n=183). Table S10. GO terms in tumor and normal groups. Table S11. KEGG terms in tumor and normal groups. Table 12. The list of DEGs in high and low risk groups (n=298). Table S13. GO terms in high and low risk groups. Table S14. KEGG terms in high and low risk groups . [file 12967_2023_4033_MOESM10_ESM.xlsx]

## Sheet: Table S1
Mitochondrial Genes (n=2030)		Mitochondria-related GSEA Gene Sets(n=163)
ABCF2		GOBP_ANTEROGRADE_AXONAL_TRANSPORT_OF_MITOCHONDRION
ACBD6		GOBP_AUTOPHAGY_OF_MITOCHONDRION
ACBD7		GOBP_AXONAL_TRANSPORT_OF_MITOCHONDRION
ACE		GOBP_CALCIUM_IMPORT_INTO_THE_MITOCHONDRION
ACE2		GOBP_ESTABLISHMENT_OF_MITOCHONDRION_LOCALIZATION
ACOT1		GOBP_MAINTENANCE_OF_PROTEIN_LOCATION_IN_MITOCHONDRION
ACOT12		GOBP_MITOCHONDRION_DISTRIBUTION
ADORA2A		GOBP_MITOCHONDRION_LOCALIZATION
AGTR1		GOBP_MITOCHONDRION_MORPHOGENESIS
AGTR2		GOBP_MITOCHONDRION_ORGANIZATION
AKT2		GOBP_NEGATIVE_REGULATION_OF_AUTOPHAGY_OF_MITOCHONDRION
ALOX12		GOBP_NEGATIVE_REGULATION_OF_ESTABLISHMENT_OF_PROTEIN_LOCALIZATION_TO_MITOCHONDRION
ARL6IP5		GOBP_NEGATIVE_REGULATION_OF_MITOCHONDRION_ORGANIZATION
CAMK4		GOBP_NEGATIVE_REGULATION_OF_PROTEIN_TARGETING_TO_MITOCHONDRION
CARM1		GOBP_POSITIVE_REGULATION_OF_AUTOPHAGY_OF_MITOCHONDRION
CASP7		GOBP_POSITIVE_REGULATION_OF_ESTABLISHMENT_OF_PROTEIN_LOCALIZATION_TO_MITOCHONDRION
CAV3		GOBP_POSITIVE_REGULATION_OF_PROTEIN_TARGETING_TO_MITOCHONDRION
CCL27		GOBP_PROTEIN_LOCALIZATION_TO_MITOCHONDRION
CGAS		GOBP_PROTEIN_PROCESSING_INVOLVED_IN_PROTEIN_TARGETING_TO_MITOCHONDRION
CHD9		GOBP_PROTEIN_TARGETING_TO_MITOCHONDRION
CHKB		GOBP_REGULATION_OF_AUTOPHAGY_OF_MITOCHONDRION
CREBBP		GOBP_REGULATION_OF_AUTOPHAGY_OF_MITOCHONDRION_IN_RESPONSE_TO_MITOCHONDRIAL_DEPOLARIZATION
CRTC1		GOBP_REGULATION_OF_ESTABLISHMENT_OF_PROTEIN_LOCALIZATION_TO_MITOCHONDRION
CRTC2		GOBP_REGULATION_OF_MITOCHONDRION_ORGANIZATION
CRTC3		GOBP_REGULATION_OF_PROTEIN_TARGETING_TO_MITOCHONDRION
CTSL		GOBP_RNA_IMPORT_INTO_MITOCHONDRION
DDX58		GOCC_MITOCHONDRION
ELAVL1		GOMF_MITOCHONDRION_TARGETING_SEQUENCE_BINDING
G6PD		HP_ABNORMALITY_OF_THE_MITOCHONDRION
GABPB1-IT1		REACTOME_RRNA_MODIFICATION_IN_THE_MITOCHONDRION
GOT1		REACTOME_RRNA_PROCESSING_IN_THE_MITOCHONDRION
HDAC3		REACTOME_TRNA_MODIFICATION_IN_THE_MITOCHONDRION
HELZ2		REACTOME_TRNA_PROCESSING_IN_THE_MITOCHONDRION
HMGA1		GOBP_APOPTOTIC_MITOCHONDRIAL_CHANGES
HSD17B12		GOBP_ESTABLISHMENT_OF_PROTEIN_LOCALIZATION_TO_MITOCHONDRIAL_MEMBRANE
IFIH1		GOBP_INNER_MITOCHONDRIAL_MEMBRANE_ORGANIZATION
IL1B		GOBP_MITOCHONDRIAL_ACETYL_COA_BIOSYNTHETIC_PROCESS_FROM_PYRUVATE
IL6		GOBP_MITOCHONDRIAL_ADP_TRANSMEMBRANE_TRANSPORT
IRF7		GOBP_MITOCHONDRIAL_ATP_SYNTHESIS_COUPLED_PROTON_TRANSPORT
MAPK11		GOBP_MITOCHONDRIAL_CALCIUM_ION_HOMEOSTASIS
MDH1		GOBP_MITOCHONDRIAL_CALCIUM_ION_TRANSMEMBRANE_TRANSPORT
MED1		GOBP_MITOCHONDRIAL_CYTOCHROME_C_OXIDASE_ASSEMBLY
MEF2C		GOBP_MITOCHONDRIAL_DEPOLARIZATION
MEF2D		GOBP_MITOCHONDRIAL_DNA_METABOLIC_PROCESS
MID1IP1		GOBP_MITOCHONDRIAL_DNA_REPAIR
MIR181B1		GOBP_MITOCHONDRIAL_DNA_REPLICATION
MIR210		GOBP_MITOCHONDRIAL_ELECTRON_TRANSPORT_CYTOCHROME_C_TO_OXYGEN
MT-TC		GOBP_MITOCHONDRIAL_ELECTRON_TRANSPORT_NADH_TO_UBIQUINONE
MT-TI		GOBP_MITOCHONDRIAL_ELECTRON_TRANSPORT_UBIQUINOL_TO_CYTOCHROME_C
MT-TK		GOBP_MITOCHONDRIAL_FISSION
MT-TP		GOBP_MITOCHONDRIAL_FRAGMENTATION_INVOLVED_IN_APOPTOTIC_PROCESS
MT-TT		GOBP_MITOCHONDRIAL_FUSION
MT-TV		GOBP_MITOCHONDRIAL_GENE_EXPRESSION
MYEF2		GOBP_MITOCHONDRIAL_GENOME_MAINTENANCE
NAMPT		GOBP_MITOCHONDRIAL_MEMBRANE_ORGANIZATION
NCOA1		GOBP_MITOCHONDRIAL_OUTER_MEMBRANE_PERMEABILIZATION
NCOA2		GOBP_MITOCHONDRIAL_PROTEIN_CATABOLIC_PROCESS
NCOA6		GOBP_MITOCHONDRIAL_PROTEIN_PROCESSING
NCOR1		GOBP_MITOCHONDRIAL_RESPIRASOME_ASSEMBLY
NFKB2		GOBP_MITOCHONDRIAL_RESPIRATORY_CHAIN_COMPLEX_ASSEMBLY
NMNAT2		GOBP_MITOCHONDRIAL_RESPIRATORY_CHAIN_COMPLEX_III_ASSEMBLY
NOX1		GOBP_MITOCHONDRIAL_RIBOSOME_ASSEMBLY
NR1D1		GOBP_MITOCHONDRIAL_RNA_3_END_PROCESSING
OPRD1		GOBP_MITOCHONDRIAL_RNA_CATABOLIC_PROCESS
PCTP		GOBP_MITOCHONDRIAL_RNA_METABOLIC_PROCESS
PERM1		GOBP_MITOCHONDRIAL_RNA_MODIFICATION
PIP5KL1		GOBP_MITOCHONDRIAL_RNA_PROCESSING
PM20D1		GOBP_MITOCHONDRIAL_TRANSCRIPTION
PPARA		GOBP_MITOCHONDRIAL_TRANSLATION
PPP2R3C		GOBP_MITOCHONDRIAL_TRANSLATIONAL_TERMINATION
PRKAA2		GOBP_MITOCHONDRIAL_TRANSMEMBRANE_TRANSPORT
PRKAB1		GOBP_MITOCHONDRIAL_TRANSPORT
PRKAB2		GOBP_MITOCHONDRIAL_TRNA_METHYLATION
PRKAG1		GOBP_MITOCHONDRIAL_TRNA_PROCESSING
PRKAG2		GOBP_NEGATIVE_REGULATION_OF_MITOCHONDRIAL_FUSION
PRKAG3		GOBP_NEGATIVE_REGULATION_OF_MITOCHONDRIAL_MEMBRANE_PERMEABILITY
RB1		GOBP_NEGATIVE_REGULATION_OF_MITOCHONDRIAL_MEMBRANE_PERMEABILITY_INVOLVED_IN_APOPTOTIC_PROCESS
RELA		GOBP_NEGATIVE_REGULATION_OF_MITOCHONDRIAL_OUTER_MEMBRANE_PERMEABILIZATION_INVOLVED_IN_APOPTOTIC_SIGNALING_PATHWAY
RNF122		GOBP_OUTER_MITOCHONDRIAL_MEMBRANE_ORGANIZATION
SLC2A1		GOBP_PARKIN_MEDIATED_STIMULATION_OF_MITOPHAGY_IN_RESPONSE_TO_MITOCHONDRIAL_DEPOLARIZATION
SLC2A4		GOBP_POSITIVE_REGULATION_OF_MITOCHONDRIAL_CALCIUM_ION_CONCENTRATION
SMARCD3		GOBP_POSITIVE_REGULATION_OF_MITOCHONDRIAL_DEPOLARIZATION
SNORD138		GOBP_POSITIVE_REGULATION_OF_MITOCHONDRIAL_FISSION
SP1		GOBP_POSITIVE_REGULATION_OF_MITOCHONDRIAL_MEMBRANE_POTENTIAL
STARD3		GOBP_POSITIVE_REGULATION_OF_MITOCHONDRIAL_OUTER_MEMBRANE_PERMEABILIZATION_INVOLVED_IN_APOPTOTIC_SIGNALING_PATHWAY
TBL1X		GOBP_POSITIVE_REGULATION_OF_MITOCHONDRIAL_TRANSLATION
TBL1XR1		GOBP_POSITIVE_REGULATION_OF_MITOPHAGY_IN_RESPONSE_TO_MITOCHONDRIAL_DEPOLARIZATION
TCL1A		GOBP_PROTEIN_IMPORT_INTO_MITOCHONDRIAL_MATRIX
TGS1		GOBP_PROTEIN_INSERTION_INTO_MITOCHONDRIAL_INNER_MEMBRANE
THRSP		GOBP_PROTEIN_INSERTION_INTO_MITOCHONDRIAL_MEMBRANE_INVOLVED_IN_APOPTOTIC_SIGNALING_PATHWAY
TLR3		GOBP_REGULATION_OF_MITOCHONDRIAL_ATP_SYNTHESIS_COUPLED_ELECTRON_TRANSPORT
TLR7		GOBP_REGULATION_OF_MITOCHONDRIAL_ELECTRON_TRANSPORT_NADH_TO_UBIQUINONE
TMPRSS2		GOBP_REGULATION_OF_MITOCHONDRIAL_FISSION
TRAF6		GOBP_REGULATION_OF_MITOCHONDRIAL_FUSION
USP46		GOBP_REGULATION_OF_MITOCHONDRIAL_GENE_EXPRESSION
AARS1		GOBP_REGULATION_OF_MITOCHONDRIAL_MEMBRANE_PERMEABILITY
ABCE1		GOBP_REGULATION_OF_MITOCHONDRIAL_MEMBRANE_POTENTIAL
ABCG1		GOBP_REGULATION_OF_MITOCHONDRIAL_MRNA_STABILITY
ABCG2		GOBP_REGULATION_OF_MITOCHONDRIAL_OUTER_MEMBRANE_PERMEABILIZATION_INVOLVED_IN_APOPTOTIC_SIGNALING_PATHWAY
ABHD4		GOBP_REGULATION_OF_MITOCHONDRIAL_RNA_CATABOLIC_PROCESS
ABHD5		GOBP_RESPONSE_TO_MITOCHONDRIAL_DEPOLARISATION
ABHD6		GOBP_TRNA_AMINOACYLATION_FOR_MITOCHONDRIAL_PROTEIN_TRANSLATION
ABHD8		GOCC_EXTRINSIC_COMPONENT_OF_MITOCHONDRIAL_INNER_MEMBRANE
ABL1		GOCC_INNER_MITOCHONDRIAL_MEMBRANE_PROTEIN_COMPLEX
ABLIM3		GOCC_INTRINSIC_COMPONENT_OF_MITOCHONDRIAL_INNER_MEMBRANE
ACAA2		GOCC_INTRINSIC_COMPONENT_OF_MITOCHONDRIAL_MEMBRANE
ACAT2		GOCC_INTRINSIC_COMPONENT_OF_MITOCHONDRIAL_OUTER_MEMBRANE
ACBD3		GOCC_MITOCHONDRIAL_ALPHA_KETOGLUTARATE_DEHYDROGENASE_COMPLEX
ACO1		GOCC_MITOCHONDRIAL_CRISTA
ACO2		GOCC_MITOCHONDRIAL_ENVELOPE
ACOD1		GOCC_MITOCHONDRIAL_INTERMEMBRANE_SPACE_PROTEIN_TRANSPORTER_COMPLEX
ACOT11		GOCC_MITOCHONDRIAL_LARGE_RIBOSOMAL_SUBUNIT
ACOT13		GOCC_MITOCHONDRIAL_MATRIX
ACSBG2		GOCC_MITOCHONDRIAL_OUTER_MEMBRANE_TRANSLOCASE_COMPLEX
ACSL3		GOCC_MITOCHONDRIAL_PROTEIN_CONTAINING_COMPLEX
ACSL4		GOCC_MITOCHONDRIAL_PROTON_TRANSPORTING_ATP_SYNTHASE_COMPLEX_CATALYTIC_SECTOR_F_1
ACSL5		GOCC_MITOCHONDRIAL_PROTON_TRANSPORTING_ATP_SYNTHASE_COMPLEX_COUPLING_FACTOR_F_O
ACSL6		GOCC_MITOCHONDRIAL_PYRUVATE_DEHYDROGENASE_COMPLEX
ACSM1		GOCC_MITOCHONDRIAL_RESPIRATORY_CHAIN_COMPLEX_IV
ACSM2A		GOCC_MITOCHONDRIAL_SMALL_RIBOSOMAL_SUBUNIT
ACSM2B		GOCC_MITOCHONDRIAL_TRICARBOXYLIC_ACID_CYCLE_ENZYME_COMPLEX
ACSM4		GOCC_OUTER_MITOCHONDRIAL_MEMBRANE_PROTEIN_COMPLEX
ACSM5		GOCC_TIM23_MITOCHONDRIAL_IMPORT_INNER_MEMBRANE_TRANSLOCASE_COMPLEX
ACSM6		HP_ABNORMAL_ACTIVITY_OF_MITOCHONDRIAL_RESPIRATORY_CHAIN
ACSS1		HP_ABNORMAL_MITOCHONDRIAL_MORPHOLOGY
ACSS2		HP_ABNORMAL_MITOCHONDRIAL_NUMBER
ACTR10		HP_DECREASED_ACTIVITY_OF_MITOCHONDRIAL_COMPLEX_I
ADAM28		HP_DECREASED_ACTIVITY_OF_MITOCHONDRIAL_COMPLEX_II
ADAP2		HP_DECREASED_ACTIVITY_OF_MITOCHONDRIAL_COMPLEX_III
ADH5		HP_DECREASED_ACTIVITY_OF_MITOCHONDRIAL_COMPLEX_IV
ADPRS		HP_DEPLETION_OF_MITOCHONDRIAL_DNA_IN_MUSCLE_TISSUE
ADSS2		HP_MITOCHONDRIAL_INHERITANCE
AFG3L2		HP_MITOCHONDRIAL_MYOPATHY
AGBL4		HP_MITOCHONDRIAL_RESPIRATORY_CHAIN_DEFECTS
AGPS		HP_MULTIPLE_MITOCHONDRIAL_DNA_DELETIONS
AGTPBP1		HP_MUSCLE_ABNORMALITY_RELATED_TO_MITOCHONDRIAL_DYSFUNCTION
AGXT2		MITOCHONDRIAL_INNER_MEMBRANE
AIFM3		MITOCHONDRIAL_MEMBRANE
AIM2		MITOCHONDRIAL_MEMBRANE_PART
AIP		MITOCHONDRIAL_OUTER_MEMBRANE
AK2		MITOCHONDRIAL_PART
AK4		MITOCHONDRIAL_RESPIRATORY_CHAIN
AK9		MITOCHONDRIAL_RESPIRATORY_CHAIN_COMPLEX_I
AKAP8		REACTOME_MITOCHONDRIAL_BIOGENESIS
AKR1B10		REACTOME_MITOCHONDRIAL_CALCIUM_ION_TRANSPORT
AKR1B15		REACTOME_MITOCHONDRIAL_FATTY_ACID_BETA_OXIDATION
AKT1		REACTOME_MITOCHONDRIAL_FATTY_ACID_BETA_OXIDATION_OF_SATURATED_FATTY_ACIDS
AKT3		REACTOME_MITOCHONDRIAL_FATTY_ACID_BETA_OXIDATION_OF_UNSATURATED_FATTY_ACIDS
ALAS2		REACTOME_MITOCHONDRIAL_IRON_SULFUR_CLUSTER_BIOGENESIS
ALB		REACTOME_MITOCHONDRIAL_PROTEIN_IMPORT
ALDH18A1		REACTOME_MITOCHONDRIAL_TRANSLATION
ALDH1B1		REACTOME_MITOCHONDRIAL_TRNA_AMINOACYLATION
ALDH5A1		REACTOME_MITOCHONDRIAL_UNCOUPLING
ALDH6A1		REACTOME_TRANSCRIPTIONAL_ACTIVATION_OF_MITOCHONDRIAL_BIOGENESIS
ALKBH3		WP_MITOCHONDRIAL_CII_ASSEMBLY
AMACR		WP_MITOCHONDRIAL_CIII_ASSEMBLY
AMBRA1		WP_MITOCHONDRIAL_CIV_ASSEMBLY
AMMECR1		WP_MITOCHONDRIAL_COMPLEX_I_ASSEMBLY_MODEL_OXPHOS_SYSTEM
ANK2		WP_MITOCHONDRIAL_FATTY_ACID_SYNTHESIS_PATHWAY
ANKRD37		WP_MITOCHONDRIAL_GENE_EXPRESSION
ANTKMT		WP_MITOCHONDRIAL_LCFATTY_ACID_BETAOXIDATION
ANXA1		WP_NAD_METABOLISM_IN_ONCOGENEINDUCED_SENESCENCE_AND_MITOCHONDRIAL_DYSFUNCTIONASSOCIATED_SENESCENCE
ANXA6		WP_SARSCOV2_MITOCHONDRIAL_INTERACTIONS
AP3B1
APEX1
APEX2
APH1A
AQP8
ARAF
ARG1
ARGLU1
ARID4B
ARIH2
ARL2BP
ARMC1
ARMC10
ARMS2
ARRB2
ARSB
ASAH2
ASB9
ASS1
ATAD3A
ATAD3B
ATAD3C
ATCAY
ATF2
ATG12
ATG13
ATG14
ATG2A
ATG2B
ATG3
ATG4D
ATG5
ATG7
ATG9A
ATG9B
ATP13A2
ATP2A1
ATP5F1B
ATP5F1C
ATP5F1E
ATP5F1EP2
ATP5MC3
ATP5MGL
ATP5PO
ATP7A
ATP7B
ATPAF1
ATXN3
AURKAIP1
AVP
AZIN2
BAG3
BAG4
BAG5
BAP1
BBC3
BBOX1
BCAP31
BCAT1
BCKDK
BCL2
BCL2A1
BCL2L1
BCLAF3
BDNF
BECN1
BHLHA15
BLID
BLOC1S2
BMF
BNIP1
BRAT1
BRD8
BRI3BP
BRINP3
BSG
BTD
C10orf67
C10orf88
C11orf65
C12orf73
C14orf119
C15orf62
C19orf12
C1orf43
C9orf72
CABS1
CALM1
CALM3
CAMK2A
CAMKK2
CAMKMT
CAPN1
CAPN10
CAPN2
CAPRIN2
CARD19
CARS2
CASP1
CASP14
CASP2
CASP4
CASP8AP2
CASQ1
CAT
CAV2
CAVIN1
CCAR2
CCDC51
CCDC58
CCK
CCM2
CCN6
CCNB1
CCR7
CDC25C
CDC37
CDK1
CDK5
CDK5RAP1
CDS2
CEBPA
CEBPZOS
CEND1
CEP89
CERT1
CFAP410
CFAP91
CHCHD1
CHCHD10
CHCHD6
CHCHD7
CHPF
CIAPIN1
CIBAR1
CIDEA
CIDEB
CISD2
CKMT1B
CLIC1
CLIC4
CLN8
CLPX
CLU
CLUH
CMC1
CNP
CNR1
COA3
COA4
COA5
COL7A1
COQ10A
COQ10B
COQ3
COQ4
COQ5
COQ8B
COQ9
COX11
COX17
COX18
COX19
COX20
COX4I1
COX4I2
COX7A2L
COX7A2P2
COX7C
CPNE3
CPS1
CPT1B
CPT1C
CREB1
CREB3L4
CREBZF
CRYAB
CSNK2A2
CTNS
CTSK
CTTN
CWC15
CXADR
CYB5A
CYB5R1
CYBA
CYBB
CYP1A1
CYP1B1
CYP27A1
CYP27C1
CYP2D6
CYP2D7
CYP2E1
CYP2U1
CYRIB
DAO
DAOA
DBT
DCAF8
DCK
DCN
DCPS
DCTPP1
DDAH2
DDHD1
DDHD2
DDIT3
DDIT4
DDX1
DDX21
DDX6
DECR1
DEGS1
DEPP1
DGAT2
DHFR
DHFR2
DHFRP1
DHRS13
DHX32
DHX36
DIMT1
DIP2A
DISC1
DLGAP5
DNAJA1
DNAJA3
DNAJC11
DNAJC15
DNAJC19
DNAJC5
DND1
DNM1
DNM2
DNM3
DNMT1
DOK7
DUSP18
DUSP21
DYNLL1
DYNLT1
E2F1
EARS2
ECHDC2
ECHS1
EFHD1
EHHADH
ELK1
ELK3
ENOSF1
ENY2
EP300
EPAS1
EPHA4
ERAL1
ERBB4
ERCC6L2
ERN1
ESR2
ESRRA
ETFB
ETFBKMT
ETFDH
ETNPPL
EXD2
EYA2
FADS1
FAM110B
FAM124B
FAM162A
FAM72A
FANCG
FASTKD3
FASTKD5
FATE1
FBXL4
FBXO7
FBXW7
FDX2
FECH
FEN1
FEZ1
FGR
FH
FHIT
FIBP
FKBP4
FLCN
FLVCR1
FNIP1
FOXK2
FOXO1
FOXO3
FPGS
FTMT
FUNDC1
FUNDC2
FUS
FXN
FYN
FZD5
FZD9
G0S2
GABARAP
GABARAPL1
GABARAPL2
GABARAPL3
GABPA
GABPB1
GADD45GIP1
GARS1
GATB
GATD3B
GATM
GBA
GCAT
GCK
GCKR
GCLM
GCSH
GDAP1
GDF5-AS1
GFM1
GGCT
GGNBP1
GHITM
GIMAP8
GIT1
GJA1
GK
GK2
GK5
GLRX2
GLRX5
GLUD2
GLUL
GLYAT
GLYATL1
GLYATL1B
GLYATL2
GLYATL3
GNE
GNPAT
GNRH1
GOLPH3
GOT2
GPAA1
GPER1
GPN1
GPS2
GRAMD4
GRPEL1
GRSF1
GSK3A
GSK3B
GSTP1
GSTZ1
GTF3C4
GTPBP10
GTPBP3
GTPBP8
GUF1
GYG1
GZMB
H6PD
HADHA
HAGH
HAP1
HARS1
HAUS3
HAX1
HCFC1
HCLS1
HDAC6
HEATR1
HEBP2
HEMK1
HGF
HIF1A
HIF3A
HIGD1A
HIGD1B
HIGD1C
HIGD2A
HIGD2B
HIP1R
HIVEP1
HJURP
HK1
HK2
HK3
HKDC1
HLCS
HMGN5
HPS4
HRK
HS1BP3
HSD3B1
HSD3B2
HSP90AA1
HSP90AB1
HSP90B2P
HSPA13
HSPA1A
HSPA1B
HSPA1L
HSPA4
HSPA5
HSPA9
HTD2
HTT
HUWE1
HYKK
IAPP
IBA57
IDE
IDH1
IDH3G
IFI27
IFI27L1
IFI27L2
IFI6
IFIT2
IFIT3
IGF1
IKBKE
ILF3
IMMP1L
IMMP2L
IMMT
INF2
IQCN
IREB2
IRF3
IRGM
ISCU
JARID2
JTB
JUN
KANK2
KAT2A
KCNJ11
KCNJ8
KDR
KIF1B
KIF28P
KIFBP
KLC2
KLK6
KMO
KRAS
KYAT1
KYAT3
KYNU
LACTB
LACTB2
LARS2
LDHAL6B
LDHD
LEPROT
LGALS3
LIG1
LIPF
LIPT1
LMAN1
LPIN1
LRPPRC
LRRC10
LRRC59
LRRK1
LRRK2
LYN
MACC1
MAFF
MALSU1
MAN2A1
MAP1B
MAP1LC3A
MAP1LC3B
MAP1LC3B2
MAP1LC3C
MAP1S
MAP2K1
MAP2K2
MAPK1
MAPK10
MAPK12
MAPK14
MAPK3
MAPK8
MAPK8IP1
MAPK9
MAPT
MARK1
MARK2
MAVS
MCCC1
MCCD1
MCEE
MCL1
MCUB
ME1
ME2
MEF2A
MGARP
MICALL2
MICOS10
MICOS13
MICU3
MIGA1
MIR144
MIR17
MIR29A
MIR29B1
MIR29C
MLLT11
MLXIP
MMAA
MMAB
MMP1
MMP2
MMP9
MOAP1
MOBP
MPC1
MPC1L
MPC2
MPG
MRM3
MRPL10
MRPL18
MRPL19
MRPL20
MRPL21
MRPL24
MRPL32
MRPL51
MRPL52
MRPL58
MRPS17
MRPS18B
MRPS28
MRPS30
MRPS34
MRPS35
MRPS36
MSRB2
MSTO1
MTCH2
MT-CO1
MT-CO2
MTCO2P12
MTERF2
MTERF3
MTERF4
MTG2
MTHFD1
MTHFD1L
MTLN
MTM1
MT-ND5
MTO1
MTOR
MTRF1L
MT-RNR1
MT-RNR2
MTRNR2L5
MT-TE
MT-TF
MT-TH
MT-TL1
MT-TL2
MT-TN
MT-TQ
MT-TS2
MT-TW
MTUS1
MTX3
MX1
MX2
MXD1
MYCBP
MYH14
MYH7
MYL10
MYO19
MYOC
MYOM2
NACC2
NAIF1
NAPG
NAXD
NAXE
NCBP1
NCSTN
NDFIP2
NDRG4
NDUFA3
NDUFA4L2
NDUFAF2
NDUFAF3
NDUFAF5
NDUFB1
NDUFB10
NDUFB11
NDUFB4
NDUFB5
NDUFC2-KCTD14
NDUFS5
NDUFS6
NDUFS8
NEB
NECTIN2
NEFL
NENF
NFKB1
NFS1
NGB
NGDN
NIPSNAP1
NIPSNAP2
NIPSNAP3A
NLRP5
NME1
NME2
NMT1
NOC3L
NOD2
NOL3
NOL6
NOL7
NOS1
NOS1AP
NOS3
NOX4
NPEPPS
NR3C1
NR4A1
NRF1
NRGN
NRP1
NT5M
NTHL1
NTSR1
NUDT1
NUDT13
OAS1
OGT
OLFM4
OPTN
OXCT1
P2RY1
P2RY12
P4HA1
PACS2
PAGE4
PAK5
PAM16
PANK2
PARG
PARL
PARP1
PARP9
PC
PCCB
PCF11
PCK1
PDCD5
PDE12
PDK2
PDK3
PDP2
PDPN
PDSS2
PDZD8
PECR
PEMT
PERP
PET100
PEX5
PFDN2
PFDN4
PGR
PGRMC1
PHYKPL
PI4K2A
PI4KB
PID1
PIN1
PIN4
PINX1
PKM
PLA2G2A
PLA2G4A
PLA2G4B
PLA2G4C
PLA2G4F
PLA2G6
PLAUR
PLEKHN1
PLIN5
PLN
PMAIP1
PNKD
PNKP
PNPLA4
POLR1G
POU5F1
POU5F1B
PPA2
PPARGC1A
PPARGC1B
PPIF
PPM1B
PPM1E
PPP1CC
PPP1R13B
PPP1R15A
PPP2CA
PPP2CB
PPP2R1A
PPP2R2B
PPP3CA
PPP3CC
PPP3R1
PPP6C
PPRC1
PPTC7
PRDX5
PRDX6
PRELID1
PRELID2
PRELID3A
PRELID3B
PRIMPOL
PRKAA1
PRKACA
PRKCA
PRKCD
PRKCE
PRMT6
PRORP
PSEN1
PSEN2
PSMB4
PSMD10
PTCD1
PTCD2
PTEN
PTGES2
PTPMT1
PTPN1
PTPN11
PTS
PUS10
PYCARD
PYCR2
PYROXD2
QARS1
QRSL1
QTRT2
RAB11FIP3
RAB11FIP5
RAB29
RAB32
RAB38
RAB3A
RAB40AL
RAC2
RACK1
RAD51
RAD51C
RAF1
RANBP2
RAP1GDS1
RARS2
RB1CC1
REEP1
RFK
RGS2
RHBDD1
RHOT1
RHOT2
RHOU
RIDA
RIPK1
RMDN2
RMDN3
RMRP
RNASEL
RNASET2
RNF144B
RNF185
RNF186
RNF31
RNF41
RNF5
RPS27A
RPS3
RPS6KA6
RPS6KB1
RPUSD3
RPUSD4
RRM2B
RSAD1
RSAD2
RTL10
RTN4IP1
RXRA
S1PR4
SACS
SAE1
SARM1
SARS2
SCCPDH
SCP2
SDHA
SDHAF2
SDHAF3
SDHAF4
SDHB
SDHD
SDS
SECISBP2
SELENOO
SEPTIN4
SERAC1
SESN2
SFN
SFXN1
SFXN2
SFXN3
SFXN4
SFXN5
SGK1
SH3BP5
SH3GLB1
SHARPIN
SHC1
SHMT2
SIAH3
SIRT1
SIRT2
SIRT3
SIRT4
SIRT5
SIRT7
SLC11A2
SLC19A3
SLC22A4
SLC22A5
SLC25A1
SLC25A10
SLC25A13
SLC25A14
SLC25A15
SLC25A16
SLC25A19
SLC25A2
SLC25A20
SLC25A21
SLC25A22
SLC25A23
SLC25A24
SLC25A25
SLC25A27
SLC25A29
SLC25A3
SLC25A30
SLC25A31
SLC25A32
SLC25A33
SLC25A34
SLC25A35
SLC25A36
SLC25A39
SLC25A4
SLC25A43
SLC25A44
SLC25A45
SLC25A46
SLC25A47
SLC25A48
SLC25A5
SLC25A52
SLC25A6
SLC27A1
SLC27A3
SLC34A1
SLC35F6
SLC39A8
SLC3A1
SLC44A1
SLC44A2
SLC4A5
SLC8A1
SLC8A3
SLC8B1
SLC9A1
SLC9B2
SLIRP
SLIT3
SMCP
SMDT1
SMURF1
SNAP23
SNCA
SNN
SNPH
SOD1
SOD2
SORD
SOX10
SOX4
SP140
SPART
SPAST
SPATA18
SPATA19
SPATA5
SPATA7
SPHKAP
SPIRE1
SPNS1
SQSTM1
SRC
SREBF1
SREBF2
SRI
STAP1
STARD13
STARD7
STAT2
STING1
STK11
STMP1
STOM
STOML2
STOX1
STPG1
STX17
STXBP1
STYXL1
SUCLG2
SUGCT
SUOX
SUPV3L1
SURF1
SYBU
SYNE2
TACO1
TARDBP
TAT
TAZ
TBK1
TBRG4
TCAIM
TCHP
TDH
TDRD7
TERT
TEX10
TFAP2C
TFAP4
TFDP1
TFDP2
TFRC
TGM2
TH
THOP1
TICAM1
TIGAR
TIMM21
TIMM22
TIMM23B
TIMM29
TIMM44
TIMMDC1
TLE6
TMBIM6
TMEM102
TMEM135
TMEM14A
TMEM14B
TMEM14DP
TMEM14EP
TMEM186
TMEM71
TMEM8B
TMLHE
TMX2
TNFRSF1A
TNFSF10
TNRC18
TOMM20
TOMM34
TOMM7
TOMM70
TOP1MT
TOP3A
TP53
TP53AIP1
TP53BP2
TP63
TP73
TPPP
TRAF3
TRAF3IP3
TRAK1
TRAK2
TRAP1
TREM2
TRIAP1
TRIM14
TRIM31
TRIM39
TRMT10A
TRMT10B
TRMT5
TRMT61B
TRMU
TRNT1
TRUB1
TRUB2
TSC2
TSFM
TSPOAP1
TTC19
TTN
TUFM
TUSC2
TUSC3
TWNK
TXNIP
TXNRD3
TYMP
TYMS
UBA1
UBA52
UBB
UBC
UBE2D3
UBE2J2
UBE2L3
UBIAD1
UBL4B
UBL5
UCP1
UCP2
ULK1
UQCC1
UQCC3
UQCR10
UQCR11
UQCRB
UQCRC2
UQCRFS1
UQCRFS1P1
UQCRH
UQCRHL
UQCRQ
URI1
UROS
USP15
USP36
USP48
UXT
VAMP1
VASN
VAT1
VCP
VDAC1
VDAC3
VHL
VPS11
VPS13A
VPS13C
VPS13D
VPS35
VRK2
VWA8
WASF1
WDR26
WDR35
WDR45
WDR45B
WDR81
WDR93
WIPI1
WIPI2
WWOX
XAF1
XPC
XRCC3
YJEFN3
YKT6
YME1L1
YWHAB
YWHAE
YWHAG
YWHAH
YWHAQ
YWHAZ
ZBED3
ZBTB6
ZDHHC6
ZDHHC8
ZFYVE1
ZMIZ2
ZNF205
ZNF217
AADAT
AARS2
AASS
ABAT
ABCA9
ABCB10
ABCB6
ABCB7
ABCB8
ABCD1
ABCD2
ABCD3
ABHD10
ABHD11
ACAA1
ACACA
ACACB
ACAD10
ACAD11
ACAD8
ACAD9
ACADL
ACADM
ACADS
ACADSB
ACADVL
ACAT1
ACCS
ACLY
ACOT2
ACOT7
ACOT9
ACP6
ACSF2
ACSF3
ACSL1
ACSM3
ACSS3
ADCK1
ADCK2
ADCK5
ADCY10
ADHFE1
AFG1L
AGK
AGMAT
AGPAT4
AGPAT5
AGXT
AHCYL1
AIFM1
AIFM2
AK3
AKAP1
AKAP10
AKR7A2
ALAS1
ALDH1L1
ALDH1L2
ALDH2
ALDH3A2
ALDH4A1
ALDH7A1
ALDH9A1
ALKBH1
ALKBH7
AMT
ANGEL2
APOO
APOOL
ARF5
ARG2
ARL2
ARMCX1
ARMCX2
ARMCX3
ARMCX6
ATAD1
ATP23
ATP5F1A
ATP5F1D
ATP5IF1
ATP5MC1
ATP5MC2
ATP5MD
ATP5ME
ATP5MF
ATP5MF-PTCD1
ATP5MG
ATP5MPL
ATP5PB
ATP5PD
ATP5PF
ATPAF2
ATPSCKMT
AUH
BAD
BAK1
BAX
BCAT2
BCKDHA
BCKDHB
BCL2L10
BCL2L11
BCL2L13
BCL2L2
BCO2
BCS1L
BDH1
BID
BIK
BLOC1S1
BNIP3
BNIP3L
BOK
BOLA1
BOLA3
BPHL
C12orf65
C15orf48
C15orf61
C16orf91
C1QBP
C2orf69
C3orf33
C5orf63
C6orf136
C8orf82
CA5A
CA5B
CASP3
CASP8
CASP9
CBR3
CBR4
CCDC127
CCDC90B
CHCHD2
CHCHD3
CHCHD4
CHCHD5
CHDH
CHPT1
CISD1
CISD3
CKMT1A
CKMT2
CLPB
CLPP
CLYBL
CMC2
CMC4
CMPK2
COA1
COA6
COA7
COA8
COASY
COMT
COMTD1
COQ2
COQ6
COQ7
COQ8A
COX10
COX14
COX15
COX16
COX5A
COX5B
COX6A1
COX6A2
COX6B1
COX6B2
COX6C
COX7A1
COX7A2
COX7B
COX7B2
COX8A
COX8C
CPOX
CPT1A
CPT2
CRAT
CRLS1
CROT
CRY1
CRYZ
CS
CSKMT
CYB5B
CYB5R3
CYC1
CYCS
CYP11A1
CYP11B1
CYP11B2
CYP24A1
CYP27B1
D2HGDH
DAP3
DARS2
DBI
DCAKD
DCXR
DDX28
DELE1
DGLUCY
DGUOK
DHODH
DHRS1
DHRS2
DHRS4
DHRS7B
DHTKD1
DHX30
DIABLO
DLAT
DLD
DLST
DMAC1
DMAC2
DMAC2L
DMGDH
DMPK
DNA2
DNAJC28
DNAJC30
DNAJC4
DNLZ
DNM1L
DTYMK
DUS2
DUT
ECH1
ECHDC1
ECHDC3
ECI1
ECI2
ECSIT
ELAC2
ENDOG
EPHX2
ETFA
ETFRF1
ETHE1
EXOG
FABP1
FAHD1
FAHD2A
FAM136A
FAM185A
FAM210A
FAM210B
FARS2
FASN
FASTK
FASTKD1
FASTKD2
FDPS
FDX1
FDXR
FIS1
FKBP10
FKBP8
FLAD1
FMC1
FOXRED1
FTH1
GATC
GATD3A
GCDH
GFER
GFM2
GLDC
GLOD4
GLS
GLS2
GLUD1
GLYCTK
GPAM
GPAT2
GPD2
GPT2
GPX1
GPX4
GRHPR
GRPEL2
GSR
GSTK1
GTPBP6
GUK1
HADH
HADHB
HAO2
HARS2
HCCS
HDHD3
HDHD5
HEBP1
HIBADH
HIBCH
HINT1
HINT2
HINT3
HMGCL
HMGCS2
HOGA1
HPDL
HSCB
HSD17B10
HSD17B4
HSD17B8
HSDL1
HSDL2
HSPD1
HSPE1
HTATIP2
HTRA2
IARS2
IDH2
IDH3A
IDH3B
IDI1
ISCA1
ISCA2
ISOC2
IVD
KARS1
L2HGDH
LAP3
LDHB
LETM1
LETM2
LETMD1
LIAS
LIG3
LIPT2
LONP1
LYPLA1
LYPLAL1
LYRM1
LYRM2
LYRM4
LYRM7
LYRM9
MACROD1
MAIP1
MAOA
MAOB
MARCHF5
MARS2
MCAT
MCCC2
MCRIP2
MCU
MCUR1
MDH2
ME3
MECR
METAP1D
METTL15
METTL17
METTL4
METTL5
METTL8
MFF
MFN1
MFN2
MGME1
MGST1
MGST3
MICU1
MICU2
MIEF1
MIEF2
MIGA2
MIPEP
MLYCD
MMADHC
MMUT
MOCS1
MPST
MPV17
MPV17L
MPV17L2
MRM1
MRM2
MRPL1
MRPL11
MRPL12
MRPL13
MRPL14
MRPL15
MRPL16
MRPL17
MRPL2
MRPL22
MRPL23
MRPL27
MRPL28
MRPL3
MRPL30
MRPL33
MRPL34
MRPL35
MRPL36
MRPL37
MRPL38
MRPL39
MRPL4
MRPL40
MRPL41
MRPL42
MRPL43
MRPL44
MRPL45
MRPL46
MRPL47
MRPL48
MRPL49
MRPL50
MRPL53
MRPL54
MRPL55
MRPL57
MRPL9
MRPS10
MRPS11
MRPS12
MRPS14
MRPS15
MRPS16
MRPS18A
MRPS18C
MRPS2
MRPS21
MRPS22
MRPS23
MRPS24
MRPS25
MRPS26
MRPS27
MRPS31
MRPS33
MRPS5
MRPS6
MRPS7
MRPS9
MRRF
MRS2
MSRA
MSRB3
MTARC1
MTARC2
MT-ATP6
MT-ATP8
MTCH1
MT-CO3
MT-CYB
MTERF1
MTFMT
MTFP1
MTFR1
MTFR1L
MTFR2
MTG1
MTHFD2
MTHFD2L
MTHFS
MTIF2
MTIF3
MT-ND1
MT-ND2
MT-ND3
MT-ND4
MT-ND4L
MT-ND6
MTPAP
MTRES1
MTRF1
MTX1
MTX2
MUL1
MUTYH
MYG1
NADK2
NAGS
NARS2
NAT8L
NBR1
NDUFA1
NDUFA10
NDUFA11
NDUFA12
NDUFA13
NDUFA2
NDUFA4
NDUFA5
NDUFA6
NDUFA7
NDUFA8
NDUFA9
NDUFAB1
NDUFAF1
NDUFAF4
NDUFAF6
NDUFAF7
NDUFAF8
NDUFB2
NDUFB3
NDUFB6
NDUFB7
NDUFB8
NDUFB9
NDUFC1
NDUFC2
NDUFS1
NDUFS2
NDUFS3
NDUFS4
NDUFS7
NDUFV1
NDUFV2
NDUFV3
NEU4
NFU1
NGRN
NIF3L1
NIPSNAP3B
NIT1
NIT2
NLN
NLRX1
NME3
NME4
NME6
NMNAT3
NNT
NOA1
NOCT
NRDC
NSUN2
NSUN3
NSUN4
NT5DC2
NT5DC3
NUBPL
NUDT19
NUDT2
NUDT5
NUDT6
NUDT8
NUDT9
OAT
OCIAD1
OCIAD2
OGDH
OGDHL
OGG1
OMA1
OPA1
OPA3
OSBPL1A
OSGEPL1
OTC
OXA1L
OXCT2
OXLD1
OXNAD1
OXR1
OXSM
PABPC5
PAICS
PARK7
PARS2
PCBD2
PCCA
PCK2
PDE2A
PDF
PDHA1
PDHA2
PDHB
PDHX
PDK1
PDK4
PDP1
PDPR
PDSS1
PET117
PEX11B
PGAM5
PGS1
PHB
PHB2
PHYH
PICK1
PIF1
PIGBOS1
PINK1
PISD
PITRM1
PLD6
PLGRKT
PLPBP
PLSCR3
PMPCA
PMPCB
PNPLA8
PNPO
PNPT1
POLB
POLDIP2
POLG
POLG2
POLQ
POLRMT
PPM1K
PPOX
PRDX2
PRDX3
PRDX4
PREPL
PRKN
PRODH
PRODH2
PRSS35
PRXL2A
PTCD3
PTRH1
PTRH2
PUS1
PUSL1
PXMP2
PXMP4
PYCR1
PYURF
QDPR
QTRT1
RAB24
RAB5IF
RBFA
RCC1L
RDH13
RDH14
RECQL4
REXO2
RMDN1
RMND1
RNASEH1
ROMO1
RP11_469A15.2
RPIA
SAMM50
SARDH
SCO1
SCO2
SDHAF1
SDHC
SDR39U1
SDSL
SERHL2
SETD9
SLC25A11
SLC25A12
SLC25A18
SLC25A26
SLC25A28
SLC25A37
SLC25A38
SLC25A40
SLC25A41
SLC25A42
SLC25A51
SLC25A53
SLC30A9
SMIM20
SMIM8
SNAP29
SND1
SPATA20
SPG7
SPHK2
SPR
SPRYD4
SPTLC2
SQOR
SSBP1
STAR
SUCLA2
SUCLG1
SYNJ2BP
TAMM41
TARS2
TDRKH
TEFM
TFAM
TFB1M
TFB2M
THEM4
THEM5
THG1L
THNSL1
TIMM10
TIMM10B
TIMM13
TIMM17A
TIMM17B
TIMM23
TIMM50
TIMM8A
TIMM8B
TIMM9
TK2
TMEM11
TMEM126A
TMEM126B
TMEM143
TMEM14C
TMEM177
TMEM205
TMEM65
[truncated: 31 more rows]

## Sheet: Table S2
Carcinoma Associated Fibroblast Up Signatures (n=24) (GSEA: MISHRA_CARCINOMA_ASSOCIATED_FIBROBLAST_UP)
BEX5
CA12
CCL2
COL6A1
COL6A2
CTHRC1
CTSK
EGR1
FGR
FOS
FXYD3
GEM
HBA2
KRT17
MMP9
PDGFA
PDGFRB
PLAU
RAB3B
SESN2
TCN1
THY1
TMEM156
TNC

## Sheet: Table S3
Carcinoma Associated Fibroblast Down Signatures (n=24) (GSEA: MISHRA_CARCINOMA_ASSOCIATED_FIBROBLAST_DN)
BDNF
C1S
CAT
CD24
CD55
FTL
HGF
HSPA1A
ID2
JUP
KRT14
KRT18
KRT19
KRT7
KRT8
MAN2B1
MET
MFAP4
MGST1
PPGB
RARRES2
SFRP2
SPINT2
TCEAL1

## Sheet: Table S4
ECM and Collagen Signatures (n=225) (GSEA: ECM and collagens MODULE_47)
ACTA2
ACTG2
ACTN1
ADAM9
ADAMTS1
ADNP
AEBP1
AKR1C1
ALDH1A3
ALPK2
APOA1
AQP1
BAALC
BASP1
BGN
BMP1
BST1
C1R
C1S
CALD1
CALU
CAVIN1
CCN2
CD34
CD99
CDH11
CDH5
CDKN1A
CFHR1
CKAP4
CLEC3B
CLIP3
CNN1
CNN2
CNN3
COL12A1
COL15A1
COL16A1
COL18A1
COL1A1
COL1A2
COL3A1
COL4A1
COL4A2
COL5A2
COL6A1
COL6A2
COL6A3
COLEC12
COPE
CRISPLD2
CRYAB
CTSE
CTSK
CXCL12
CXCR4
CYP1B1
DAB2
DDR2
DENND4B
DES
DKK3
DMRT2
DPYSL3
ECM1
EDNRA
EGLN3
EHF
ELOA
EML1
EMP3
ENPEP
F2R
FAP
FBLN1
FBLN2
FBN1
FGF12
FGFR1
FILIP1L
FLII
FN1
FPR1
FRZB
FYTTD1
FZD7
G0S2
GAS1
GAS6
GJA1
GJB2
GNG11
GSDME
H19
HIF1A
HNMT
HOXA5
HSD17B6
HTRA1
ID3
IGFBP3
IGFBP4
IGFBP7
IGFLR1
IL6
INHBA
ISLR
ITGB5
JAM3
JUN
KCNK2
KDELR3
LAMB1
LDB2
LGALS1
LMCD1
LOX
LOXL1
LOXL2
LRP1
LRRC32
LTBP1
LTBP2
LUM
MAF
MAP1B
MARCKS
MCAM
MEG3
MFAP2
MLLT11
MMD
MMP11
MMP2
MOXD1
MRC2
MXRA5
MYL9
MYLK
NAA11
NBL1
NDUFAF3
NNMT
NOTCH3
NRN1
P4HA1
PALLD
PAMR1
PCOLCE
PDGFRA
PDGFRB
PDGFRL
PDPN
PECAM1
PFKFB3
PHLDB1
PKIB
PLAGL1
PLAU
PLAUR
PLOD1
PLPP2
PLTP
PLXND1
PMEPA1
PMP22
POSTN
PPIC
PRELP
PRR16
PSG5
PTGIS
PTN
RAB31
RARRES2
RGS16
RGS5
RPS6KC1
S1PR1
SCG2
SCG5
SELENOP
SEMA3C
SERPINE1
SERPINF1
SERPING1
SERPINH1
SGCE
SH3BP4
SIRT3
SLIT2
SMTN
SPANXA1
SPARC
SPOCK1
SPON1
SRGN
ST7L
SV2B
TAGLN
TCF4
TEK
TENM2
TGFBI
THBS1
THBS2
THSD7A
THY1
TIE1
TIMP3
TM7SF3
TMEM47
TNC
TNFAIP6
TNFRSF11B
TPM1
VAV3
VCAN
VGLL4
VIM
VWF
WDTC1
WWTR1
ZEB1
ZNF521

## Sheet: Table S5
Matrisome Signature (n=1026) (GSEA: NABA_MATRISOME)
A2M
A2ML1
ABI3BP
ACAN
ADAM10
ADAM11
ADAM12
ADAM15
ADAM17
ADAM18
ADAM19
ADAM2
ADAM20
ADAM21
ADAM22
ADAM23
ADAM28
ADAM29
ADAM30
ADAM32
ADAM33
ADAM7
ADAM8
ADAM9
ADAMDEC1
ADAMTS1
ADAMTS10
ADAMTS12
ADAMTS13
ADAMTS14
ADAMTS15
ADAMTS16
ADAMTS17
ADAMTS18
ADAMTS19
ADAMTS2
ADAMTS20
ADAMTS3
ADAMTS4
ADAMTS5
ADAMTS6
ADAMTS7
ADAMTS8
ADAMTS9
ADAMTSL1
ADAMTSL2
ADAMTSL3
ADAMTSL4
ADAMTSL5
ADIPOQ
AEBP1
AGRN
AGT
AMBN
AMBP
AMELX
AMELY
AMH
ANGPT1
ANGPT2
ANGPT4
ANGPTL1
ANGPTL2
ANGPTL3
ANGPTL4
ANGPTL5
ANGPTL6
ANGPTL7
ANOS1
ANXA1
ANXA10
ANXA11
ANXA13
ANXA2
ANXA3
ANXA4
ANXA5
ANXA6
ANXA7
ANXA8
ANXA8L1
ANXA9
AREG
ARTN
ASPN
ASTL
BCAN
BDNF
BGLAP
BGN
BMP1
BMP10
BMP15
BMP2
BMP3
BMP4
BMP5
BMP6
BMP7
BMP8A
BMP8B
BMPER
BRINP2
BRINP3
BSPH1
BTC
C17orf58
C1QA
C1QB
C1QC
C1QL1
C1QL2
C1QL3
C1QL4
C1QTNF1
C1QTNF2
C1QTNF3
C1QTNF4
C1QTNF5
C1QTNF6
C1QTNF7
C1QTNF8
C1QTNF9
C1QTNF9B
CBLN1
CBLN2
CBLN3
CBLN4
CCBE1
CCL1
CCL11
CCL13
CCL14
CCL15
CCL16
CCL17
CCL18
CCL19
CCL2
CCL20
CCL21
CCL22
CCL23
CCL24
CCL25
CCL26
CCL27
CCL28
CCL3
CCL3L3
CCL4
CCL4L2
CCL5
CCL7
CCL8
CCN1
CCN2
CCN3
CCN4
CCN5
CCN6
CD109
CD209
CDCP2
CELA1
CELA2A
CELA2B
CELA3A
CELA3B
CFC1
CFC1B
CHAD
CHADL
CHRD
CHRDL1
CHRDL2
CILP
CILP2
CLC
CLCF1
CLEC10A
CLEC11A
CLEC12A
CLEC12B
CLEC14A
CLEC17A
CLEC18A
CLEC18B
CLEC18C
CLEC19A
CLEC1A
CLEC1B
CLEC2A
CLEC2B
CLEC2D
CLEC2L
CLEC3A
CLEC3B
CLEC4A
CLEC4C
CLEC4D
CLEC4E
CLEC4F
CLEC4G
CLEC4M
CLEC5A
CLEC6A
CLEC7A
CLEC9A
CNTF
COCH
COL10A1
COL11A1
COL11A2
COL12A1
COL13A1
COL14A1
COL15A1
COL16A1
COL17A1
COL18A1
COL19A1
COL1A1
COL1A2
COL20A1
COL21A1
COL22A1
COL23A1
COL24A1
COL25A1
COL26A1
COL27A1
COL28A1
COL2A1
COL3A1
COL4A1
COL4A2
COL4A3
COL4A4
COL4A5
COL4A6
COL5A1
COL5A2
COL5A3
COL6A1
COL6A2
COL6A3
COL6A5
COL6A6
COL7A1
COL8A1
COL8A2
COL9A1
COL9A2
COL9A3
COLEC10
COLEC11
COLEC12
COLQ
COMP
CPAMD8
CPN2
CRELD1
CRELD2
CRHBP
CRIM1
CRISPLD1
CRISPLD2
CRLF1
CRLF3
CRNN
CSF1
CSF2
CSF3
CSH1
CSH2
CSHL1
CSPG4
CSPG5
CST1
CST11
CST2
CST3
CST4
CST5
CST6
CST7
CST8
CST9
CST9L
CSTA
CSTB
CSTL1
CTF1
CTHRC1
CTSA
CTSB
CTSC
CTSD
CTSE
CTSF
CTSG
CTSH
CTSK
CTSL
CTSO
CTSS
CTSV
CTSW
CTSZ
CX3CL1
CXCL1
CXCL10
CXCL11
CXCL12
CXCL13
CXCL14
CXCL2
CXCL3
CXCL5
CXCL6
CXCL8
CXCL9
DCN
DHH
DMBT1
DMP1
DPT
DSPP
EBI3
ECM1
ECM2
EDA
EDIL3
EFEMP1
EFEMP2
EGF
EGFL6
EGFL7
EGFL8
EGFLAM
EGLN1
EGLN2
EGLN3
ELANE
ELFN1
ELFN2
ELN
ELSPBP1
EMCN
EMID1
EMILIN1
EMILIN2
EMILIN3
EPGN
EPO
EPYC
EREG
ESM1
EYS
F10
F12
F13A1
F13B
F2
F7
F9
FAM20A
FAM20B
FAM20C
FASLG
FBLN1
FBLN2
FBLN5
FBLN7
FBN1
FBN2
FBN3
FCN1
FCN2
FCN3
FGA
FGB
FGF1
FGF10
FGF11
FGF12
FGF13
FGF14
FGF16
FGF17
FGF18
FGF19
FGF2
FGF20
FGF21
FGF22
FGF23
FGF3
FGF4
FGF5
FGF6
FGF7
FGF8
FGF9
FGFBP1
FGFBP2
FGFBP3
FGG
FGL1
FGL2
FLG
FLG2
FLT3LG
FMOD
FN1
FNDC1
FNDC7
FNDC8
FRAS1
FREM1
FREM2
FREM3
FRZB
FST
FSTL1
FSTL3
GAS6
GDF1
GDF10
GDF11
GDF15
GDF2
GDF3
GDF5
GDF6
GDF7
GDF9
GDNF
GH1
GH2
GLDN
GPC1
GPC2
GPC3
GPC4
GPC5
GPC6
GREM1
GRIFIN
HABP2
HAPLN1
HAPLN2
HAPLN3
HAPLN4
HBEGF
HCFC1
HCFC2
HGF
HGFAC
HHIP
HMCN1
HMCN2
HMSD
HPSE
HPSE2
HPX
HRG
HRNR
HSPG2
HTRA1
HTRA3
HTRA4
HYAL1
HYAL2
HYAL3
HYAL4
IBSP
IFNA1
IFNA10
IFNA13
IFNA14
IFNA16
IFNA17
IFNA2
IFNA21
IFNA4
IFNA5
IFNA6
IFNA7
IFNA8
IFNB1
IFNE
IFNG
IFNK
IFNW1
IGF1
IGF2
IGFALS
IGFBP1
IGFBP2
IGFBP3
IGFBP4
IGFBP5
IGFBP6
IGFBP7
IGFBPL1
IGSF10
IHH
IL10
IL11
IL12A
IL12B
IL13
IL15
IL16
IL17A
IL17B
IL17C
IL17D
IL17F
IL18
IL19
IL1A
IL1B
IL1F10
IL1RN
IL2
IL20
IL22
IL23A
IL24
IL25
IL26
IL3
IL34
IL36A
IL36B
IL36G
IL36RN
IL37
IL4
IL5
IL6
IL7
IL9
IMPG1
IMPG2
INHA
INHBA
INHBB
INHBC
INHBE
INS
INS-IGF2
INSL3
INSL5
INSL6
INTS14
INTS6L
ISM1
ISM2
ITIH1
ITIH2
ITIH3
ITIH4
ITIH5
ITIH6
ITLN1
ITLN2
KAZALD1
KCP
KERA
KITLG
KNG1
KY
LAMA1
LAMA2
LAMA3
LAMA4
LAMA5
LAMB1
LAMB2
LAMB3
LAMB4
LAMC1
LAMC2
LAMC3
LEFTY1
LEFTY2
LEP
LGALS1
LGALS12
LGALS13
LGALS14
LGALS16
LGALS2
LGALS3
LGALS4
LGALS7
LGALS8
LGALS9
LGALS9B
LGALS9C
LGALSL
LGI1
LGI2
LGI3
LGI4
LIF
LMAN1
LMAN1L
LOX
LOXL1
LOXL2
LOXL3
LOXL4
LPA
LRG1
LTA
LTB
LTBP1
LTBP2
LTBP3
LTBP4
LUM
MASP1
MASP2
MATN1
MATN2
MATN3
MATN4
MBL2
MDK
MEGF10
MEGF11
MEGF6
MEGF8
MEGF9
MEP1A
MEP1B
MEPE
MFAP1
MFAP2
MFAP3
MFAP4
MFAP5
MFGE8
MGP
MMP1
MMP10
MMP11
MMP12
MMP13
MMP14
MMP15
MMP16
MMP17
MMP19
MMP2
MMP20
MMP21
MMP23B
MMP24
MMP25
MMP26
MMP27
MMP28
MMP3
MMP7
MMP8
MMP9
MMRN1
MMRN2
MST1
MST1L
MSTN
MUC1
MUC12
MUC13
MUC15
MUC16
MUC17
MUC19
MUC2
MUC20
MUC21
MUC22
MUC3A
MUC4
MUC5AC
MUC5B
MUC6
MUC7
MUCL1
MXRA5
NCAN
NDNF
NELL1
NELL2
NGF
NGLY1
NID1
NID2
NODAL
NPNT
NRG1
NRG2
NRG3
NRG4
NRTN
NTF3
NTF4
NTN1
NTN3
NTN4
NTN5
NTNG1
NTNG2
NYX
OGFOD1
OGFOD2
OGN
OIT3
OMD
OPRPN
OPTC
OSM
OTOG
OTOL1
OVGP1
P3H1
P3H2
P3H3
P4HA1
P4HA2
P4HA3
P4HTM
PAMR1
PAPLN
PAPPA
PAPPA2
PARM1
PCOLCE
PCOLCE2
PCSK5
PCSK6
PDGFA
PDGFB
PDGFC
PDGFD
PF4
PF4V1
PGF
PI3
PIK3IP1
PLAT
PLAU
PLG
PLOD1
PLOD2
PLOD3
PLXDC1
PLXDC2
PLXNA1
PLXNA2
PLXNA3
PLXNA4
PLXNB1
PLXNB2
PLXNB3
PLXNC1
PLXND1
PODN
PODNL1
POMZP3
POSTN
PPBP
PRELP
PRG2
PRG3
PRG4
PRL
PRSS1
PRSS12
PRSS2
PRSS3
PSPN
PTN
PXDN
PXDNL
PZP
REG1A
REG1B
REG3A
REG3G
REG4
RELN
RPTN
RSPO1
RSPO2
RSPO3
RSPO4
S100A1
S100A10
S100A11
S100A12
S100A13
S100A14
S100A16
S100A2
S100A3
S100A4
S100A5
S100A6
S100A7
S100A7A
S100A7L2
S100A8
S100A9
S100B
S100G
S100P
S100Z
SBSPON
SCUBE1
SCUBE2
SCUBE3
SDC1
SDC2
SDC3
SDC4
SEMA3A
SEMA3B
SEMA3C
SEMA3D
SEMA3E
SEMA3F
SEMA3G
SEMA4A
SEMA4B
SEMA4C
SEMA4D
SEMA4F
SEMA4G
SEMA5A
SEMA5B
SEMA6A
SEMA6B
SEMA6C
SEMA6D
SEMA7A
SERPINA1
SERPINA10
SERPINA11
SERPINA12
SERPINA2
SERPINA3
SERPINA4
SERPINA5
SERPINA6
SERPINA7
SERPINA9
SERPINB1
SERPINB10
SERPINB11
SERPINB12
SERPINB13
SERPINB2
SERPINB3
SERPINB4
SERPINB5
SERPINB6
SERPINB7
SERPINB8
SERPINB9
SERPINC1
SERPIND1
SERPINE1
SERPINE2
SERPINE3
SERPINF1
SERPINF2
SERPING1
SERPINH1
SERPINI1
SERPINI2
SFRP1
SFRP2
SFRP4
SFRP5
SFTA2
SFTA3
SFTPA1
SFTPA2
SFTPB
SFTPC
SFTPD
SHH
SLIT1
SLIT2
SLIT3
SLPI
SMOC1
SMOC2
SNED1
SPAM1
SPARC
SPARCL1
SPOCK1
SPOCK2
SPOCK3
SPON1
SPON2
SPP1
SRGN
SRPX
SRPX2
SSPOP
ST14
SULF1
SULF2
SVEP1
TCHH
TCHHL1
TDGF1
TECTA
TECTB
TGFA
TGFB1
TGFB2
TGFB3
TGFBI
TGM1
TGM2
TGM3
TGM4
TGM5
TGM6
TGM7
THBS1
THBS2
THBS3
THBS4
THPO
THSD4
TIMP1
TIMP2
TIMP3
TIMP4
TINAG
TINAGL1
TLL1
TLL2
TMPRSS15
TNC
TNF
TNFAIP6
TNFSF10
TNFSF11
TNFSF12
TNFSF13
TNFSF13B
TNFSF14
TNFSF15
TNFSF18
TNFSF4
TNFSF8
TNFSF9
TNN
TNR
TNXB
TPO
TSKU
TSPEAR
USH2A
VCAN
VEGFA
VEGFB
VEGFC
VEGFD
VIT
VTN
VWA1
VWA2
VWA3A
VWA3B
VWA5A
VWA5B1
VWA5B2
VWA7
VWC2
VWC2L
VWCE
VWDE
VWF
WFIKKN1
WFIKKN2
WIF1
WNT1
WNT10A
WNT10B
WNT11
WNT16
WNT2
WNT2B
WNT3
WNT3A
WNT4
WNT5A
WNT5B
WNT6
WNT7A
WNT7B
WNT8A
WNT8B
WNT9A
WNT9B
XCL1
XCL2
ZFP91
ZP1
ZP2
ZP3
ZP4
ZPLD1

## Sheet: Table S6
The primer sequences in our study
Gene	Primer sequences
NOX4
Forward	GCCGAACACTCTTGGCTTAC
Reverse	GTTGAGGGCATTCACCAGAT
FKBP10
Forward	AACGGCACTTTTGAAGATGG
Reverse	ACACATCCAGCAGAACCACA
ALDH3A2
Forward	TGAAGCATCCCTCCAAAATC
Reverse	GTTGGGGCTATGTAGCGTGT
MAOA
Forward	TAAATGGTCTCGGGAAGGTG
Reverse	CCCAGGGCAGTTACTGATGT

## Sheet: Table S7
All DEGs in Tumor and Normal Groups (n=2381)
	symbol	group	logFC	AveExpr	t	PValue	FDR	B
ENSG00000163815	CLEC3B	protein_coding	-3.73627	1.51041	-19.3636	3.45922e-57	5.38601e-53	119.083
ENSG00000143196	DPT	protein_coding	-4.67245	2.03205	-17.97	1.57105e-51	1.22307e-47	106.375
ENSG00000133800	LYVE1	protein_coding	-3.43837	1.62346	-16.9619	1.91257e-47	9.92624e-44	96.9557
ENSG00000168079	SCARA5	protein_coding	-4.60413	1.27643	-16.1626	3.20707e-44	1.24835e-40	89.7032
ENSG00000165072	MAMDC2	protein_coding	-4.46034	1.03738	-15.5367	1.03988e-41	3.23819e-38	83.9655
ENSG00000176533	GNG7	protein_coding	-2.89377	2.4308	-15.187	2.5858e-40	6.71016e-37	80.8239
ENSG00000153446	C16orf89	protein_coding	-4.39506	0.729303	-14.9022	3.50184e-39	7.78909e-36	78.2109
ENSG00000164530	PI16	protein_coding	-4.89982	0.644719	-14.7103	2.01681e-38	3.92522e-35	76.4962
ENSG00000134201	GSTM5	protein_coding	-3.22258	0.995796	-14.1543	3.11948e-36	5.3967e-33	71.4204
ENSG00000162706	CADM3	protein_coding	-4.58982	0.00782858	-13.7632	1.04914e-34	1.63352e-31	67.9851
ENSG00000168309	FAM107A	protein_coding	-3.02686	2.3081	-13.6743	2.32479e-34	3.29064e-31	67.2902
ENSG00000119147	C2orf40	protein_coding	-5.07914	0.633622	-13.6536	2.7965e-34	3.62846e-31	67.099
ENSG00000046653	GPM6B	protein_coding	-2.64451	2.13899	-13.2508	1.00637e-32	1.20533e-29	63.5458
ENSG00000149294	NCAM1	protein_coding	-3.38657	2.20071	-13.1216	3.15349e-32	3.50713e-29	62.4511
ENSG00000018625	ATP1A2	protein_coding	-4.55969	1.00281	-13.0764	4.69695e-32	4.87543e-29	62.0441
ENSG00000197766	CFD	protein_coding	-3.34266	4.39182	-13.0674	5.08655e-32	4.94985e-29	61.9866
ENSG00000104332	SFRP1	protein_coding	-4.28256	2.34521	-12.9232	1.8077e-31	1.65564e-28	60.7339
ENSG00000174944	P2RY14	protein_coding	-2.8124	1.79087	-12.8763	2.72758e-31	2.35935e-28	60.2885
ENSG00000175785	PRIMA1	protein_coding	-4.40556	1.21889	-12.6064	2.88436e-30	2.36366e-27	57.9905
ENSG00000108381	ASPA	protein_coding	-3.13077	0.21456	-12.5736	3.83785e-30	2.98777e-27	57.5467
ENSG00000169252	ADRB2	protein_coding	-2.92621	0.421277	-12.5516	4.64483e-30	3.44381e-27	57.375
ENSG00000105894	PTN	protein_coding	-2.66738	2.43944	-12.5247	5.86806e-30	4.09539e-27	57.2894
ENSG00000166292	TMEM100	protein_coding	-3.78358	0.367017	-12.5212	6.04971e-30	4.09539e-27	57.1886
ENSG00000196482	ESRRG	protein_coding	-3.96936	0.145068	-12.4388	1.23704e-29	8.02528e-27	56.501
ENSG00000171243	SOSTDC1	protein_coding	-4.38689	0.417396	-12.3768	2.11546e-29	1.31751e-26	56.0123
ENSG00000160307	S100B	protein_coding	-2.74558	1.02095	-12.2484	6.40603e-29	3.83623e-26	54.8499
ENSG00000148773	MKI67	protein_coding	2.80834	7.4125	12.23	7.50404e-29	4.32733e-26	54.7806
ENSG00000213366	GSTM2	protein_coding	-2.16019	2.58429	-12.2117	8.78292e-29	4.88393e-26	54.6169
ENSG00000205364	MT1M	protein_coding	-3.52409	0.45866	-12.2018	9.56247e-29	5.13406e-26	54.4827
ENSG00000178031	ADAMTSL1	protein_coding	-2.40924	2.32195	-12.1694	1.26329e-28	6.55648e-26	54.2578
ENSG00000164442	CITED2	protein_coding	-1.82076	5.28575	-12.1391	1.63842e-28	8.2291e-26	53.9973
ENSG00000180806	HOXC9	protein_coding	5.21996	0.504989	12.1289	1.78915e-28	8.70532e-26	53.3141
ENSG00000131094	C1QL1	protein_coding	-2.79626	0.51533	-12.0948	2.39574e-28	1.13035e-25	53.5111
ENSG00000211445	GPX3	protein_coding	-3.05057	5.47907	-12.0357	3.97391e-28	1.81982e-25	53.1267
ENSG00000068976	PYGM	protein_coding	-3.22619	0.759043	-12.0147	4.75538e-28	2.11546e-25	52.8859
ENSG00000118729	CASQ2	protein_coding	-4.177	0.434745	-11.8635	1.72601e-27	7.46501e-25	51.6548
ENSG00000138722	MMRN1	protein_coding	-3.06418	1.92803	-11.8227	2.44157e-27	1.0163e-24	51.3437
ENSG00000196616	ADH1B	protein_coding	-4.48566	2.53284	-11.8208	2.48038e-27	1.0163e-24	51.3233
ENSG00000167779	IGFBP6	protein_coding	-2.45576	3.65009	-11.7594	4.17545e-27	1.66697e-24	50.8078
ENSG00000108924	HLF	protein_coding	-3.12753	1.80314	-11.7539	4.37624e-27	1.70345e-24	50.7642
ENSG00000151632	AKR1C2	protein_coding	-3.60674	2.46411	-11.7426	4.81655e-27	1.82911e-24	50.6712
ENSG00000116194	ANGPTL1	protein_coding	-3.72618	1.29659	-11.6764	8.42814e-27	3.12443e-24	50.119
ENSG00000197565	COL4A6	protein_coding	-3.75313	1.4346	-11.6733	8.65226e-27	3.13292e-24	50.0965
ENSG00000179051	RCC2	protein_coding	1.35809	7.2974	11.6691	8.96729e-27	3.1732e-24	50.0449
ENSG00000176928	GCNT4	protein_coding	-2.9193	2.14424	-11.6615	9.55527e-27	3.30612e-24	50.0007
ENSG00000271936	AC012073.1	long_non_coding	2.06854	0.189851	11.6424	1.12267e-26	3.79999e-24	49.3192
ENSG00000112964	GHR	protein_coding	-2.7531	1.41036	-11.6373	1.17238e-26	3.88381e-24	49.7711
ENSG00000109906	ZBTB16	protein_coding	-3.68367	0.92945	-11.5982	1.63084e-26	5.29003e-24	49.4572
ENSG00000102547	CAB39L	protein_coding	-2.12806	3.56059	-11.5838	1.83968e-26	5.84568e-24	49.3486
ENSG00000181856	SLC2A4	protein_coding	-3.19864	1.64814	-11.5058	3.54618e-26	1.08263e-23	48.7038
ENSG00000114166	KAT2B	protein_coding	-1.70629	4.44128	-11.5062	3.53262e-26	1.08263e-23	48.6934
ENSG00000109846	CRYAB	protein_coding	-3.0912	3.63376	-11.4986	3.76627e-26	1.12771e-23	48.6312
ENSG00000198483	ANKRD35	protein_coding	-2.62447	0.913436	-11.4778	4.48559e-26	1.31775e-23	48.4098
ENSG00000158887	MPZ	protein_coding	-2.49078	0.40322	-11.4679	4.87095e-26	1.40446e-23	48.268
ENSG00000164283	ESM1	protein_coding	4.24866	1.94481	11.4573	5.32377e-26	1.50711e-23	47.8451
ENSG00000186594	MIR22HG	long_non_coding	-1.61186	3.6136	-11.4144	7.62546e-26	2.12015e-23	47.9498
ENSG00000119938	PPP1R3C	protein_coding	-3.128	1.83151	-11.3841	9.82137e-26	2.68278e-23	47.7046
ENSG00000153902	LGI4	protein_coding	-2.35328	1.35772	-11.2634	2.68679e-25	7.21264e-23	46.6745
ENSG00000125398	SOX9	protein_coding	2.48806	7.54196	11.2433	3.17477e-25	8.37817e-23	46.5331
ENSG00000189129	PLAC9	protein_coding	-2.22657	1.64533	-11.1827	5.25144e-25	1.36275e-22	46.0322
ENSG00000108823	SGCA	protein_coding	-3.31602	1.14989	-11.1492	6.92839e-25	1.76844e-22	45.773
ENSG00000118985	ELL2	protein_coding	-1.68615	5.23625	-10.9981	2.4114e-24	6.05574e-22	44.514
ENSG00000244734	HBB	protein_coding	-3.15634	3.42796	-10.9961	2.45218e-24	6.06039e-22	44.5098
ENSG00000158828	PINK1	protein_coding	-1.44024	4.63295	-10.9467	3.67911e-24	8.95058e-22	44.1057
ENSG00000117640	MTFR1L	protein_coding	-1.00274	4.80817	-10.938	3.94941e-24	9.46036e-22	44.0394
ENSG00000170323	FABP4	protein_coding	-3.58849	0.318596	-10.9339	4.08616e-24	9.63962e-22	44.0077
ENSG00000136546	SCN7A	protein_coding	-4.11015	0.076474	-10.9126	4.86486e-24	1.13054e-21	43.8414
ENSG00000159216	RUNX1	protein_coding	1.67305	6.61429	10.863	7.30026e-24	1.67154e-21	43.4447
ENSG00000175356	SCUBE2	protein_coding	-2.58958	1.66778	-10.848	8.25149e-24	1.86197e-21	43.3408
ENSG00000108821	COL1A1	protein_coding	2.70898	11.1065	10.8422	8.65597e-24	1.92533e-21	43.2705
ENSG00000152137	HSPB8	protein_coding	-3.30006	3.88457	-10.8332	9.31818e-24	2.04344e-21	43.1862
ENSG00000101955	SRPX	protein_coding	-2.51708	2.55978	-10.804	1.18222e-23	2.55655e-21	42.9863
ENSG00000067836	ROGDI	protein_coding	-1.23231	4.25689	-10.7965	1.25693e-23	2.68089e-21	42.9065
ENSG00000100842	EFS	protein_coding	-2.30245	2.14835	-10.771	1.54643e-23	3.21039e-21	42.7264
ENSG00000151729	SLC25A4	protein_coding	-1.96456	4.60644	-10.7268	2.2169e-23	4.54172e-21	42.3273
ENSG00000095303	PTGS1	protein_coding	-2.16828	4.43982	-10.7131	2.47674e-23	5.00816e-21	42.2188
ENSG00000122367	LDB3	protein_coding	-3.43334	1.38025	-10.691	2.96408e-23	5.84186e-21	42.0874
ENSG00000167676	PLIN4	protein_coding	-3.79151	2.40188	-10.6868	3.06621e-23	5.96761e-21	42.0329
ENSG00000187134	AKR1C1	protein_coding	-3.17982	3.68796	-10.6419	4.41254e-23	8.48188e-21	41.6534
ENSG00000136842	TMOD1	protein_coding	-2.90843	1.76117	-10.5942	6.48862e-23	1.22092e-20	41.3175
ENSG00000187193	MT1X	protein_coding	-2.14276	3.95887	-10.5924	6.58687e-23	1.22092e-20	41.2634
ENSG00000187730	GABRD	protein_coding	2.82378	0.670068	10.5903	6.70063e-23	1.2274e-20	40.9508
ENSG00000166831	RBPMS2	protein_coding	-3.01264	2.8586	-10.5724	7.73926e-23	1.40117e-20	41.1204
ENSG00000175287	PHYHD1	protein_coding	-2.40955	1.85619	-10.5656	8.17689e-23	1.46338e-20	41.0899
ENSG00000185437	SH3BGR	protein_coding	-2.1748	0.882519	-10.5129	1.25055e-22	2.21262e-20	40.6197
ENSG00000092853	CLSPN	protein_coding	2.80787	3.53601	10.5047	1.33538e-22	2.33616e-20	40.4489
ENSG00000163884	KLF15	protein_coding	-3.08174	1.06695	-10.4913	1.48807e-22	2.57436e-20	40.4979
ENSG00000154330	PGM5	protein_coding	-3.60805	3.463	-10.4892	1.51315e-22	2.58899e-20	40.4393
ENSG00000263155	MYZAP	protein_coding	-2.31842	1.04942	-10.478	1.65546e-22	2.80169e-20	40.3724
ENSG00000128739	SNRPN	protein_coding	-2.04055	3.21042	-10.4494	2.08275e-22	3.48693e-20	40.1528
ENSG00000161281	COX7A1	protein_coding	-1.95641	2.24792	-10.436	2.31923e-22	3.84154e-20	40.066
ENSG00000172201	ID4	protein_coding	-2.14946	3.21233	-10.4245	2.54373e-22	4.16904e-20	39.9534
ENSG00000144218	AFF3	protein_coding	-2.86514	1.51382	-10.3871	3.42992e-22	5.56291e-20	39.6821
ENSG00000152931	PART1	long_non_coding	-3.61829	0.36907	-10.3569	4.36775e-22	7.01091e-20	39.4357
ENSG00000151892	GFRA1	protein_coding	-3.4664	2.42718	-10.3407	4.97081e-22	7.89749e-20	39.2899
ENSG00000131747	TOP2A	protein_coding	2.73993	7.00255	10.3024	6.74385e-22	1.06062e-19	39.0015
ENSG00000169605	GKN1	protein_coding	-7.26718	1.23517	-10.2577	9.62574e-22	1.49873e-19	38.64
ENSG00000175130	MARCKSL1	protein_coding	1.78284	7.88372	10.2184	1.31549e-21	2.02794e-19	38.2967
ENSG00000181804	SLC9A9	protein_coding	-1.94343	2.22625	-10.2145	1.35637e-21	2.07045e-19	38.3326
ENSG00000172260	NEGR1	protein_coding	-2.67317	2.86069	-10.2085	1.42293e-21	2.15097e-19	38.259
ENSG00000215218	UBE2QL1	protein_coding	-2.70728	-0.0446218	-10.2041	1.47322e-21	2.20558e-19	38.1907
ENSG00000118193	KIF14	protein_coding	3.04483	3.40461	10.1917	1.6248e-21	2.40935e-19	37.9956
ENSG00000185345	PRKN	protein_coding	-2.18033	0.851492	-10.1586	2.11199e-21	3.10224e-19	37.8636
ENSG00000114346	ECT2	protein_coding	2.42557	6.1936	10.1518	2.22862e-21	3.24296e-19	37.841
ENSG00000188536	HBA2	protein_coding	-2.64226	2.59671	-10.1356	2.53208e-21	3.61012e-19	37.7001
ENSG00000171617	ENC1	protein_coding	2.13785	6.55638	10.1361	2.5229e-21	3.61012e-19	37.6996
ENSG00000170271	FAXDC2	protein_coding	-2.24188	3.52305	-10.1278	2.69274e-21	3.77711e-19	37.6164
ENSG00000036672	USP2	protein_coding	-2.43456	1.49292	-10.1114	3.06527e-21	4.20064e-19	37.5306
ENSG00000088325	TPX2	protein_coding	2.87208	6.20908	10.111	3.07561e-21	4.20064e-19	37.5289
ENSG00000141338	ABCA8	protein_coding	-3.0817	2.08612	-10.1111	3.07194e-21	4.20064e-19	37.5148
ENSG00000157404	KIT	protein_coding	-2.33703	3.12803	-10.092	3.57254e-21	4.8369e-19	37.3473
ENSG00000196932	TMEM26	protein_coding	2.04445	0.760694	10.0777	3.99734e-21	5.3654e-19	37.0123
ENSG00000136295	TTYH3	protein_coding	1.79695	7.49771	10.0704	4.23299e-21	5.63314e-19	37.151
ENSG00000101938	CHRDL1	protein_coding	-3.93758	1.64572	-10.054	4.8173e-21	6.35639e-19	37.0682
ENSG00000204136	GGTA1P	pseudogene	-2.04094	1.73561	-10.0501	4.96619e-21	6.49778e-19	37.0577
ENSG00000145687	SSBP2	protein_coding	-2.01102	3.40588	-10.0454	5.15405e-21	6.68738e-19	36.9878
ENSG00000168874	ATOH8	protein_coding	-2.3804	1.45816	-10.027	5.95849e-21	7.66725e-19	36.8791
ENSG00000167074	TEF	protein_coding	-1.58562	3.88719	-10.019	6.34433e-21	8.09682e-19	36.7753
ENSG00000164850	GPER1	protein_coding	-2.71485	1.08909	-10.0128	6.66149e-21	8.43247e-19	36.7685
ENSG00000183856	IQGAP3	protein_coding	2.81425	5.59201	9.99619	7.58583e-21	9.52511e-19	36.6409
ENSG00000183172	SMDT1	protein_coding	-1.10707	4.97136	-9.99386	7.72547e-21	9.62285e-19	36.5555
ENSG00000171303	KCNK3	protein_coding	-3.1287	1.27244	-9.98624	8.20078e-21	1.01338e-18	36.5674
ENSG00000186642	PDE2A	protein_coding	-2.07927	2.65474	-9.97706	8.81229e-21	1.08037e-18	36.4864
ENSG00000187091	PLCD1	protein_coding	-1.41619	3.59052	-9.94823	1.10427e-20	1.34325e-18	36.2464
ENSG00000159228	CBR1	protein_coding	-1.82796	5.07457	-9.93288	1.2451e-20	1.50281e-18	36.0765
ENSG00000120254	MTHFD1L	protein_coding	1.78482	4.61131	9.92842	1.28922e-20	1.54409e-18	36.1175
ENSG00000145936	KCNMB1	protein_coding	-2.85248	3.3856	-9.9224	1.35126e-20	1.60604e-18	36.0191
ENSG00000050344	NFE2L3	protein_coding	2.39374	5.66024	9.92033	1.37327e-20	1.61984e-18	36.0622
ENSG00000102409	BEX4	protein_coding	-2.0887	2.9835	-9.90813	1.51046e-20	1.76826e-18	35.9442
ENSG00000092096	SLC22A17	protein_coding	-2.26051	2.8648	-9.90261	1.57699e-20	1.83236e-18	35.9014
ENSG00000171503	ETFDH	protein_coding	-1.26519	4.2914	-9.89879	1.62464e-20	1.87375e-18	35.8405
ENSG00000154721	JAM2	protein_coding	-2.21939	3.35515	-9.89715	1.64558e-20	1.88394e-18	35.8402
ENSG00000165495	PKNOX2	protein_coding	-2.47593	0.40469	-9.88771	1.77118e-20	2.01294e-18	35.78
ENSG00000272106	AL691432.2	long_non_coding	-1.12885	1.66678	-9.82416	2.90421e-20	3.27341e-18	35.307
ENSG00000128594	LRRC4	protein_coding	-1.95906	1.00231	-9.82332	2.9231e-20	3.27341e-18	35.2999
ENSG00000100307	CBX7	protein_coding	-1.73687	4.47752	-9.82244	2.94334e-20	3.27341e-18	35.2386
ENSG00000126803	HSPA2	protein_coding	-2.20398	3.49742	-9.81528	3.11143e-20	3.43581e-18	35.2099
ENSG00000129194	SOX15	protein_coding	-2.56703	0.623766	-9.7939	3.67284e-20	4.02719e-18	35.0801
ENSG00000144655	CSRNP1	protein_coding	-1.58715	5.24029	-9.78711	3.87146e-20	4.21529e-18	34.9575
ENSG00000257512	AC124947.2	pseudogene	2.86321	-0.20547	9.77934	4.11181e-20	4.44589e-18	34.7602
ENSG00000198523	PLN	protein_coding	-3.27867	2.82379	-9.7461	5.31804e-20	5.71048e-18	34.6802
ENSG00000068650	ATP11A	protein_coding	1.71097	6.95374	9.72855	6.09076e-20	6.49542e-18	34.5374
ENSG00000063180	CA11	protein_coding	-1.60781	2.26206	-9.71237	6.90157e-20	7.31003e-18	34.4804
ENSG00000183111	ARHGEF37	protein_coding	-1.72801	3.73795	-9.69847	7.68258e-20	8.02804e-18	34.3189
ENSG00000148180	GSN	protein_coding	-1.94145	8.49769	-9.6964	7.80636e-20	8.10301e-18	34.314
ENSG00000067840	PDZD4	protein_coding	-2.85964	0.872085	-9.68675	8.40943e-20	8.67118e-18	34.2843
ENSG00000183578	TNFAIP8L3	protein_coding	-2.23264	1.04368	-9.68545	8.49388e-20	8.70064e-18	34.2679
ENSG00000196550	FAM72A	protein_coding	1.97814	0.0829765	9.66603	9.86458e-20	1.00387e-17	33.9194
ENSG00000204323	SMIM5	protein_coding	-2.15592	1.20625	-9.65974	1.03537e-19	1.04679e-17	34.0811
ENSG00000167641	PPP1R14A	protein_coding	-2.44695	3.03572	-9.63795	1.22425e-19	1.22978e-17	33.8728
ENSG00000228630	HOTAIR	long_non_coding	5.10989	-0.407976	9.63058	1.29552e-19	1.29303e-17	33.6553
ENSG00000037965	HOXC8	protein_coding	4.06879	0.109562	9.62943	1.30708e-19	1.29626e-17	33.65
ENSG00000164096	C4orf3	protein_coding	-1.1234	6.07696	-9.62706	1.33105e-19	1.31167e-17	33.7385
ENSG00000160408	ST6GALNAC6	protein_coding	-1.43399	4.43739	-9.62216	1.38216e-19	1.35347e-17	33.7225
ENSG00000100181	TPTEP1	pseudogene	-2.22897	1.5878	-9.58787	1.7979e-19	1.73871e-17	33.5432
ENSG00000100417	PMM1	protein_coding	-1.30694	3.87119	-9.58797	1.79656e-19	1.73871e-17	33.4891
ENSG00000005249	PRKAR2B	protein_coding	-2.17248	3.21305	-9.57685	1.95635e-19	1.88027e-17	33.4108
ENSG00000186185	KIF18B	protein_coding	3.15244	4.28609	9.57103	2.04551e-19	1.9539e-17	33.3635
ENSG00000117724	CENPF	protein_coding	2.74841	5.96243	9.56469	2.14711e-19	2.03845e-17	33.3676
ENSG00000159307	SCUBE1	protein_coding	-2.43862	2.22506	-9.56219	2.1887e-19	2.06533e-17	33.3367
ENSG00000156050	FAM161B	protein_coding	-1.26376	1.92679	-9.55857	2.25003e-19	2.11042e-17	33.3199
ENSG00000100628	ASB2	protein_coding	-2.69762	2.66016	-9.5572	2.27387e-19	2.12001e-17	33.2717
ENSG00000100139	MICALL1	protein_coding	-1.30854	5.71018	-9.54357	2.52351e-19	2.33875e-17	33.1079
ENSG00000181035	SLC25A42	protein_coding	-1.18498	2.70442	-9.54059	2.5817e-19	2.37852e-17	33.1857
ENSG00000198624	CCDC69	protein_coding	-2.29887	4.93433	-9.50846	3.29939e-19	3.00418e-17	32.8466
ENSG00000119711	ALDH6A1	protein_coding	-1.21731	4.94251	-9.49932	3.53754e-19	3.16549e-17	32.785
ENSG00000116473	RAP1A	protein_coding	-1.06588	6.15117	-9.49976	3.52574e-19	3.16549e-17	32.7785
ENSG00000119888	EPCAM	protein_coding	2.41958	8.50304	9.48647	3.90159e-19	3.4713e-17	32.6851
ENSG00000124766	SOX4	protein_coding	1.77464	7.17929	9.45464	4.97102e-19	4.39766e-17	32.4613
ENSG00000213088	ACKR1	protein_coding	-3.04067	2.9908	-9.44674	5.27839e-19	4.64319e-17	32.4175
ENSG00000099785	2022-03-02	protein_coding	-1.12957	4.41999	-9.44429	5.37783e-19	4.70409e-17	32.3942
ENSG00000205363	C15orf59	protein_coding	-2.59257	0.553117	-9.41217	6.8626e-19	5.96931e-17	32.2231
ENSG00000237424	FOXD2-AS1	long_non_coding	2.51642	2.19328	9.40604	7.18863e-19	6.21816e-17	32.0463
ENSG00000137094	DNAJB5	protein_coding	-2.22498	3.39275	-9.40157	7.43648e-19	6.39702e-17	32.09
ENSG00000188157	AGRN	protein_coding	1.51828	8.22025	9.35162	1.08521e-18	9.28389e-17	31.6731
ENSG00000109339	MAPK10	protein_coding	-2.24097	1.65415	-9.32398	1.33697e-18	1.13752e-16	31.5795
ENSG00000182492	BGN	protein_coding	2.2302	8.32498	9.31904	1.38773e-18	1.17429e-16	31.4358
ENSG00000116741	RGS2	protein_coding	-2.06831	4.92827	-9.30676	1.52235e-18	1.28124e-16	31.3398
ENSG00000259330	INAFM2	protein_coding	-1.66033	2.52688	-9.30061	1.59455e-18	1.33479e-16	31.3999
ENSG00000228903	RASA4CP	pseudogene	-1.54011	1.67701	-9.29938	1.6093e-18	1.33993e-16	31.3986
ENSG00000165795	NDRG2	protein_coding	-1.74613	5.30765	-9.29817	1.62409e-18	1.34506e-16	31.2743
ENSG00000172965	MIR4435-2HG	long_non_coding	1.94141	3.99007	9.28446	1.80063e-18	1.48337e-16	31.2759
ENSG00000138180	CEP55	protein_coding	2.70492	4.66653	9.27206	1.97661e-18	1.61978e-16	31.1887
ENSG00000160097	FNDC5	protein_coding	-2.57465	0.159018	-9.27099	1.99257e-18	1.62431e-16	31.1726
ENSG00000278948	AL031587.5	TEC	-1.837	0.159029	-9.25765	2.2026e-18	1.77692e-16	31.0509
ENSG00000101057	MYBL2	protein_coding	3.1769	6.01935	9.24598	2.40441e-18	1.92973e-16	31.0044
ENSG00000100321	SYNGR1	protein_coding	-2.35382	2.77328	-9.23768	2.55889e-18	2.04317e-16	30.8967
ENSG00000269386	RAB11B-AS1	long_non_coding	-1.13839	1.16063	-9.23329	2.64452e-18	2.10078e-16	30.8938
ENSG00000174371	EXO1	protein_coding	2.65979	3.13933	9.21882	2.94759e-18	2.31788e-16	30.7349
ENSG00000092841	MYL6	protein_coding	-1.24148	8.98346	-9.21717	2.98429e-18	2.33495e-16	30.7274
ENSG00000112425	EPM2A	protein_coding	-1.55998	2.11936	-9.19203	3.60202e-18	2.80417e-16	30.6114
ENSG00000129810	SGO1	protein_coding	2.43855	3.00705	9.1851	3.79373e-18	2.93872e-16	30.4939
ENSG00000188610	FAM72B	protein_coding	2.17562	0.543123	9.17134	4.20467e-18	3.24093e-16	30.3106
ENSG00000137070	IL11RA	protein_coding	-1.37389	1.78003	-9.15647	4.69841e-18	3.58599e-16	30.3515
ENSG00000106853	PTGR1	protein_coding	-1.70467	4.81123	-9.14997	4.93172e-18	3.7457e-16	30.1853
ENSG00000157766	ACAN	protein_coding	3.69058	2.71861	9.14586	5.08517e-18	3.8435e-16	30.1451
ENSG00000144395	CCDC150	protein_coding	2.32232	0.874562	9.1448	5.12562e-18	3.85536e-16	30.1221
ENSG00000103034	NDRG4	protein_coding	-1.91886	1.87261	-9.14301	5.19465e-18	3.88849e-16	30.2523
ENSG00000159884	CCDC107	protein_coding	-1.34948	2.8969	-9.1418	5.24165e-18	3.9049e-16	30.2236
ENSG00000163687	DNASE1L3	protein_coding	-2.74602	0.610884	-9.12863	5.78216e-18	4.28706e-16	30.1498
ENSG00000172348	RCAN2	protein_coding	-2.13451	4.00041	-9.11858	6.23144e-18	4.59827e-16	29.9708
ENSG00000163328	GPR155	protein_coding	-1.98772	3.88262	-9.11065	6.61035e-18	4.85486e-16	29.9192
ENSG00000121671	CRY2	protein_coding	-1.084	4.77099	-9.10754	6.76511e-18	4.9452e-16	29.8889
ENSG00000159388	BTG2	protein_coding	-1.90289	6.92956	-9.10385	6.95339e-18	5.05908e-16	29.8645
ENSG00000197472	ZNF695	protein_coding	2.98623	0.337464	9.09947	7.1836e-18	5.20227e-16	29.7943
ENSG00000154920	EME1	protein_coding	2.12693	1.65871	9.08755	7.84932e-18	5.65805e-16	29.7305
ENSG00000123473	STIL	protein_coding	2.45938	4.45259	9.08671	7.89852e-18	5.66408e-16	29.838
ENSG00000088543	C3orf18	protein_coding	-1.66999	1.40848	-9.08109	8.23514e-18	5.85485e-16	29.8029
ENSG00000259319	AF111167.2	long_non_coding	-1.57593	0.0483109	-9.07902	8.36255e-18	5.91674e-16	29.742
ENSG00000135218	CD36	protein_coding	-2.07505	3.40747	-9.07845	8.3982e-18	5.91674e-16	29.7031
ENSG00000119969	HELLS	protein_coding	2.18562	4.59376	9.07251	8.77659e-18	6.15547e-16	29.7414
ENSG00000175906	ARL4D	protein_coding	-2.50915	1.03069	-9.06059	9.58827e-18	6.69459e-16	29.656
ENSG00000068383	INPP5A	protein_coding	-1.11422	4.78982	-9.05342	1.01118e-17	7.02861e-16	29.4918
ENSG00000066279	ASPM	protein_coding	2.87246	4.8691	9.03803	1.13327e-17	7.84225e-16	29.4881
ENSG00000099860	GADD45B	protein_coding	-1.73406	4.72965	-9.033	1.1763e-17	8.10401e-16	29.3318
ENSG00000235314	LINC00957	long_non_coding	-1.51418	1.12392	-9.02985	1.20403e-17	8.22226e-16	29.4251
ENSG00000159348	CYB5R1	protein_coding	-1.00177	4.84227	-9.00821	1.413e-17	9.56538e-16	29.162
ENSG00000149257	SERPINH1	protein_coding	1.29501	7.42959	9.00406	1.45705e-17	9.82087e-16	29.119
ENSG00000141052	MYOCD	protein_coding	-2.80975	2.74738	-8.99686	1.53669e-17	1.0313e-15	29.1232
ENSG00000011426	ANLN	protein_coding	2.17494	5.601	8.98246	1.70892e-17	1.13225e-15	29.0769
ENSG00000123388	HOXC11	protein_coding	5.21335	1.26598	8.98273	1.70556e-17	1.13225e-15	28.9684
ENSG00000111206	FOXM1	protein_coding	2.51175	5.74096	8.97332	1.82813e-17	1.2061e-15	29.013
ENSG00000070882	OSBPL3	protein_coding	1.47985	5.56288	8.95638	2.07132e-17	1.36078e-15	28.8587
ENSG00000138160	KIF11	protein_coding	2.04573	5.20056	8.95421	2.10463e-17	1.37685e-15	28.8801
ENSG00000174136	RGMB	protein_coding	-1.56099	4.06329	-8.9468	2.22265e-17	1.44195e-15	28.7339
ENSG00000018236	CNTN1	protein_coding	-3.29228	1.14652	-8.94222	2.29879e-17	1.47902e-15	28.7897
ENSG00000136732	GYPC	protein_coding	-1.90257	4.04074	-8.93401	2.4419e-17	1.56463e-15	28.6313
ENSG00000241484	ARHGAP8	protein_coding	2.26518	1.60857	8.92777	2.5566e-17	1.63141e-15	28.5871
ENSG00000143476	DTL	protein_coding	2.37626	4.14505	8.92593	2.59148e-17	1.64022e-15	28.6772
ENSG00000105989	WNT2	protein_coding	4.18794	1.3922	8.91597	2.78819e-17	1.75757e-15	28.4956
ENSG00000182636	NDN	protein_coding	-1.92558	3.40714	-8.9036	3.05322e-17	1.91688e-15	28.445
ENSG00000112242	E2F3	protein_coding	1.24464	4.3591	8.90263	3.07507e-17	1.92285e-15	28.5147
ENSG00000126947	ARMCX1	protein_coding	-1.79398	2.2859	-8.88386	3.52892e-17	2.19781e-15	28.3702
ENSG00000130822	PNCK	protein_coding	-3.45795	0.280374	-8.87996	3.6313e-17	2.25257e-15	28.3565
ENSG00000058866	DGKG	protein_coding	-2.27886	1.69738	-8.87676	3.71734e-17	2.29679e-15	28.3266
ENSG00000156802	ATAD2	protein_coding	1.82761	5.62039	8.86383	4.08642e-17	2.51484e-15	28.2099
ENSG00000154723	ATP5J	protein_coding	-1.12891	6.47398	-8.85887	4.23744e-17	2.59752e-15	28.0651
ENSG00000169679	BUB1	protein_coding	2.67099	4.80684	8.8535	4.40746e-17	2.69115e-15	28.1667
ENSG00000184113	CLDN5	protein_coding	-1.92293	3.57928	-8.85135	4.47712e-17	2.723e-15	28.0565
ENSG00000119950	MXI1	protein_coding	-1.22755	4.92165	-8.8478	4.59505e-17	2.78385e-15	27.9947
ENSG00000177602	HASPIN	protein_coding	2.27028	2.41595	8.84236	4.78138e-17	2.88551e-15	28.0209
ENSG00000164120	HPGD	protein_coding	-3.16642	4.95482	-8.83448	5.06478e-17	3.04473e-15	27.8974
ENSG00000170011	MYRIP	protein_coding	-2.51983	1.06735	-8.83281	5.12698e-17	3.07027e-15	28.0173
ENSG00000154678	PDE1C	protein_coding	-2.00684	1.6689	-8.82765	5.32361e-17	3.16369e-15	27.9793
ENSG00000184702	2022-09-05	protein_coding	-1.85539	2.68569	-8.827	5.34899e-17	3.16668e-15	27.9428
ENSG00000102384	CENPI	protein_coding	1.81253	2.37671	8.81739	5.73745e-17	3.38379e-15	27.8577
ENSG00000235098	ANKRD65	protein_coding	-2.15639	1.60383	-8.81045	6.03569e-17	3.54625e-15	27.8549
ENSG00000146013	GFRA3	protein_coding	-3.07186	0.203844	-8.80369	6.34042e-17	3.71129e-15	27.8129
ENSG00000065320	NTN1	protein_coding	-2.57523	4.12149	-8.79673	6.67038e-17	3.88981e-15	27.6273
ENSG00000177363	LRRN4CL	protein_coding	-2.16725	1.40757	-8.79542	6.73408e-17	3.9123e-15	27.7525
ENSG00000172167	MTBP	protein_coding	1.74206	2.68108	8.79205	6.90175e-17	3.9948e-15	27.6937
ENSG00000077943	ITGA8	protein_coding	-2.3193	3.34126	-8.77687	7.70786e-17	4.42847e-15	27.5221
ENSG00000137807	KIF23	protein_coding	2.39507	4.43063	8.77437	7.84964e-17	4.49334e-15	27.603
ENSG00000115556	PLCD4	protein_coding	-1.51369	1.96494	-8.77144	8.0184e-17	4.55644e-15	27.5828
ENSG00000139618	BRCA2	protein_coding	2.08843	3.96779	8.77146	8.01761e-17	4.55644e-15	27.5799
ENSG00000165891	E2F7	protein_coding	2.63871	2.84463	8.76773	8.23786e-17	4.66413e-15	27.5008
ENSG00000149582	TMEM25	protein_coding	-1.82938	3.12589	-8.76629	8.3246e-17	4.67921e-15	27.4777
ENSG00000220205	VAMP2	protein_coding	-1.07613	5.67493	-8.76637	8.31956e-17	4.67921e-15	27.3986
ENSG00000117054	ACADM	protein_coding	-1.11596	5.10368	-8.76296	8.52853e-17	4.77659e-15	27.3828
ENSG00000174442	ZWILCH	protein_coding	1.44178	4.41929	8.76089	8.65744e-17	4.83141e-15	27.5051
ENSG00000168306	ACOX2	protein_coding	-2.059	2.05974	-8.75652	8.93706e-17	4.96965e-15	27.4586
ENSG00000173267	SNCG	protein_coding	-2.28638	1.42062	-8.75559	8.99788e-17	4.98566e-15	27.4664
ENSG00000198121	LPAR1	protein_coding	-1.74111	3.47262	-8.75485	9.04594e-17	4.99452e-15	27.3781
ENSG00000187498	COL4A1	protein_coding	1.50242	8.75127	8.75321	9.15472e-17	5.03671e-15	27.3104
ENSG00000189056	RELN	protein_coding	-2.90299	0.29855	-8.74937	9.41351e-17	5.16086e-15	27.4276
ENSG00000109472	CPE	protein_coding	-2.28208	4.20945	-8.74461	9.74445e-17	5.31188e-15	27.2558
ENSG00000144868	TMEM108	protein_coding	-1.8005	0.514936	-8.7426	9.8876e-17	5.34548e-15	27.369
ENSG00000171848	RRM2	protein_coding	2.38511	5.99011	8.7427	9.88012e-17	5.34548e-15	27.3392
ENSG00000265415	AC099850.3	long_non_coding	1.8611	1.06561	8.73431	1.05003e-16	5.65711e-15	27.2206
ENSG00000123485	HJURP	protein_coding	2.80364	3.79063	8.73311	1.05922e-16	5.6869e-15	27.2911
ENSG00000156970	BUB1B	protein_coding	2.62613	4.21199	8.72833	1.09657e-16	5.84714e-15	27.2718
ENSG00000140044	JDP2	protein_coding	-1.14668	4.23339	-8.72659	1.11051e-16	5.90122e-15	27.1596
ENSG00000169418	NPR1	protein_coding	-1.77787	2.56565	-8.72603	1.11502e-16	5.90505e-15	27.2325
ENSG00000176853	FAM91A1	protein_coding	1.07395	6.2993	8.72465	1.12625e-16	5.94429e-15	27.1365
ENSG00000130816	DNMT1	protein_coding	1.05171	6.39421	8.72381	1.13311e-16	5.9603e-15	27.125
ENSG00000107902	LHPP	protein_coding	-1.29677	4.34471	-8.71026	1.24999e-16	6.53098e-15	27.0297
ENSG00000071205	ARHGAP10	protein_coding	-1.66064	3.83042	-8.7086	1.26515e-16	6.58811e-15	27.0372
ENSG00000138092	CENPO	protein_coding	1.45377	3.68268	8.70075	1.33909e-16	6.90908e-15	27.0836
ENSG00000171533	MAP6	protein_coding	-2.30383	1.55434	-8.70065	1.3401e-16	6.90908e-15	27.0757
ENSG00000132840	BHMT2	protein_coding	-2.42123	0.448103	-8.69845	1.36153e-16	6.99637e-15	27.0654
ENSG00000197852	FAM212B	protein_coding	-1.44901	2.52928	-8.69212	1.42536e-16	7.30027e-15	27.005
ENSG00000196584	XRCC2	protein_coding	2.1389	2.72276	8.69136	1.43319e-16	7.3163e-15	26.9763
ENSG00000140525	FANCI	protein_coding	1.94176	5.11939	8.68894	1.45846e-16	7.42101e-15	26.9873
ENSG00000065328	MCM10	protein_coding	2.76217	3.06941	8.6866	1.48344e-16	7.52348e-15	26.9383
ENSG00000112984	KIF20A	protein_coding	2.53441	4.33637	8.68196	1.53395e-16	7.75441e-15	26.949
ENSG00000164764	SBSPON	protein_coding	-2.37653	2.22012	-8.65801	1.82354e-16	9.18852e-15	26.7437
ENSG00000197299	BLM	protein_coding	2.11566	3.42908	8.64852	1.95275e-16	9.80783e-15	26.7036
ENSG00000198826	ARHGAP11A	protein_coding	2.20901	4.81522	8.64058	2.0678e-16	1.03191e-14	26.659
ENSG00000170312	CDK1	protein_coding	2.45962	5.11749	8.64081	2.06438e-16	1.03191e-14	26.6587
ENSG00000276043	UHRF1	protein_coding	2.40267	4.19339	8.63046	2.22416e-16	1.09937e-14	26.5875
ENSG00000121621	KIF18A	protein_coding	2.37594	3.18755	8.62946	2.24021e-16	1.1038e-14	26.5554
ENSG00000259291	ZNF710-AS1	long_non_coding	-1.74671	2.55089	-8.62763	2.26996e-16	1.11493e-14	26.5352
ENSG00000137804	NUSAP1	protein_coding	2.09459	5.28263	8.62108	2.37942e-16	1.16502e-14	26.5041
ENSG00000143819	EPHX1	protein_coding	-1.30967	6.15206	-8.62025	2.39367e-16	1.16832e-14	26.3601
ENSG00000137193	PIM1	protein_coding	-1.43295	5.40883	-8.61425	2.49925e-16	1.21604e-14	26.317
ENSG00000154309	DISP1	protein_coding	-1.10447	3.15397	-8.60959	2.58441e-16	1.24967e-14	26.3981
ENSG00000124374	PAIP2B	protein_coding	-2.18381	2.08634	-8.60499	2.67137e-16	1.28772e-14	26.3778
ENSG00000114790	ARHGEF26	protein_coding	-2.37556	2.61969	-8.60213	2.72683e-16	1.3104e-14	26.3274
ENSG00000197380	DACT3	protein_coding	-2.3159	2.97736	-8.60154	2.73832e-16	1.31187e-14	26.3025
ENSG00000138796	HADH	protein_coding	-1.12231	5.6733	-8.59401	2.89055e-16	1.38055e-14	26.1732
ENSG00000100604	CHGA	protein_coding	-4.24274	1.19924	-8.56779	3.48887e-16	1.65615e-14	26.069
ENSG00000184661	CDCA2	protein_coding	2.75092	3.32504	8.56699	3.50886e-16	1.66058e-14	26.1166
ENSG00000117650	NEK2	protein_coding	2.83946	3.90153	8.5651	3.55679e-16	1.67816e-14	26.1193
ENSG00000182195	LDOC1	protein_coding	-1.98649	2.89358	-8.56418	3.58021e-16	1.68411e-14	26.0568
ENSG00000130826	DKC1	protein_coding	1.16602	6.03764	8.56116	3.65873e-16	1.71585e-14	25.9964
ENSG00000176490	DIRAS1	protein_coding	-2.80517	0.0117195	-8.55676	3.77584e-16	1.76546e-14	26.0736
ENSG00000129244	ATP1B2	protein_coding	-2.10872	1.34853	-8.55387	3.85469e-16	1.79693e-14	26.0521
ENSG00000126787	DLGAP5	protein_coding	2.57586	4.06627	8.55046	3.95001e-16	1.83587e-14	26.0257
ENSG00000128849	CGNL1	protein_coding	-2.19535	3.18955	-8.54288	4.17007e-16	1.92665e-14	25.8771
ENSG00000022267	FHL1	protein_coding	-3.16867	5.59282	-8.54296	4.16775e-16	1.92665e-14	25.8358
ENSG00000170464	DNAJC18	protein_coding	-1.3321	2.52612	-8.54083	4.2317e-16	1.94934e-14	25.9453
ENSG00000075218	GTSE1	protein_coding	2.4903	3.87509	8.53944	4.27419e-16	1.9631e-14	25.9468
ENSG00000185432	METTL7A	protein_coding	-1.95505	5.61001	-8.53035	4.56093e-16	2.08057e-14	25.7273
ENSG00000136826	KLF4	protein_coding	-1.92709	6.2491	-8.52879	4.61212e-16	2.09361e-14	25.7245
ENSG00000163412	EIF4E3	protein_coding	-1.40228	4.5824	-8.52301	4.80673e-16	2.17561e-14	25.6934
ENSG00000119865	CNRIP1	protein_coding	-1.50511	2.73983	-8.51792	4.98471e-16	2.24962e-14	25.7663
ENSG00000165490	DDIAS	protein_coding	2.23836	2.91461	8.51273	5.17263e-16	2.32098e-14	25.7404
ENSG00000166851	PLK1	protein_coding	2.21686	5.52615	8.49411	5.90778e-16	2.64322e-14	25.6089
ENSG00000171241	SHCBP1	protein_coding	1.90781	3.15604	8.4844	6.3309e-16	2.82442e-14	25.5603
ENSG00000115507	OTX1	protein_coding	2.89121	2.41073	8.46291	7.37751e-16	3.27259e-14	25.3597
ENSG00000178573	MAF	protein_coding	-1.59014	5.30377	-8.4555	7.77639e-16	3.42998e-14	25.201
ENSG00000143228	NUF2	protein_coding	2.49686	3.44138	8.45469	7.82147e-16	3.44012e-14	25.3507
ENSG00000099812	MISP	protein_coding	2.93664	7.23392	8.44162	8.58213e-16	3.76405e-14	25.1731
ENSG00000137726	FXYD6	protein_coding	-2.16283	3.52841	-8.43332	9.10302e-16	3.95905e-14	25.0945
ENSG00000141504	SAT2	protein_coding	-1.03091	4.29362	-8.43357	9.08681e-16	3.95905e-14	25.0944
ENSG00000176208	ATAD5	protein_coding	1.52682	3.51581	8.43112	9.2463e-16	4.01016e-14	25.2026
ENSG00000184719	RNLS	protein_coding	-1.95558	0.44009	-8.42677	9.53598e-16	4.12431e-14	25.1699
ENSG00000179094	PER1	protein_coding	-1.8249	5.56147	-8.42633	9.56592e-16	4.1258e-14	24.9978
ENSG00000213186	TRIM59	protein_coding	1.46579	3.14129	8.42427	9.70699e-16	4.17508e-14	25.1518
ENSG00000182481	KPNA2	protein_coding	1.37554	6.68332	8.42174	9.88221e-16	4.23018e-14	24.9956
ENSG00000060762	MPC1	protein_coding	-1.12925	4.91841	-8.42164	9.88945e-16	4.23018e-14	24.9777
ENSG00000111602	TIMELESS	protein_coding	1.63846	5.10266	8.41515	1.03551e-15	4.41725e-14	25.0593
ENSG00000146410	MTFR2	protein_coding	2.14658	2.27421	8.4135	1.04765e-15	4.45682e-14	25.0385
ENSG00000123219	CENPK	protein_coding	1.90825	2.93478	8.40365	1.1234e-15	4.7531e-14	24.9992
ENSG00000165304	MELK	protein_coding	2.64031	4.23585	8.40046	1.14904e-15	4.84838e-14	24.9903
ENSG00000168497	CAVIN2	protein_coding	-2.11834	3.68656	-8.39901	1.16091e-15	4.87208e-14	24.8465
ENSG00000149090	PAMR1	protein_coding	-1.63615	1.99734	-8.38792	1.25569e-15	5.2416e-14	24.8905
ENSG00000172465	TCEAL1	protein_coding	-1.28828	3.40928	-8.37876	1.33967e-15	5.56232e-14	24.7644
ENSG00000059915	PSD	protein_coding	-2.47311	2.50869	-8.37678	1.35855e-15	5.62568e-14	24.7551
ENSG00000240771	ARHGEF25	protein_coding	-2.08604	2.7092	-8.37554	1.37051e-15	5.66015e-14	24.7542
ENSG00000000460	C1orf112	protein_coding	1.35182	2.96215	8.36594	1.46668e-15	6.02539e-14	24.7501
ENSG00000134121	CHL1	protein_coding	-2.30095	2.01399	-8.36613	1.46471e-15	6.02539e-14	24.7177
ENSG00000158246	FAM46B	protein_coding	-2.60655	1.8353	-8.3634	1.49316e-15	6.11801e-14	24.7038
ENSG00000197576	HOXA4	protein_coding	-2.05695	1.10395	-8.35557	1.57805e-15	6.4152e-14	24.6822
ENSG00000163145	C1QTNF7	protein_coding	-2.60733	0.974677	-8.35589	1.57444e-15	6.4152e-14	24.6796
ENSG00000138678	GPAT3	protein_coding	-1.77227	2.49793	-8.35583	1.57508e-15	6.4152e-14	24.6316
ENSG00000115163	CENPA	protein_coding	2.58223	2.73135	8.34906	1.65208e-15	6.69868e-14	24.6038
ENSG00000100612	DHRS7	protein_coding	-1.16213	5.22502	-8.34857	1.65789e-15	6.70478e-14	24.4615
ENSG00000169607	CKAP2L	protein_coding	2.22023	3.51799	8.34636	1.68387e-15	6.79219e-14	24.6143
ENSG00000099875	MKNK2	protein_coding	-1.0838	7.2926	-8.34471	1.70357e-15	6.85388e-14	24.447
ENSG00000145861	C1QTNF2	protein_coding	-1.94258	0.28974	-8.34355	1.71757e-15	6.89241e-14	24.5966
ENSG00000121413	ZSCAN18	protein_coding	-2.00959	2.83085	-8.34011	1.75972e-15	7.04341e-14	24.5015
ENSG00000166770	ZNF667-AS1	long_non_coding	-1.95476	1.5373	-8.3329	1.85146e-15	7.39162e-14	24.5202
ENSG00000127241	MASP1	protein_coding	-2.4848	0.169686	-8.32716	1.92775e-15	7.67648e-14	24.4881
ENSG00000144381	HSPD1	protein_coding	1.13088	8.17368	8.32323	1.98178e-15	7.85149e-14	24.2837
ENSG00000139433	GLTP	protein_coding	-1.10047	5.23473	-8.32099	2.01336e-15	7.95633e-14	24.2721
ENSG00000100399	CHADL	protein_coding	-1.71394	0.977174	-8.31832	2.05149e-15	8.0865e-14	24.4286
ENSG00000130005	GAMT	protein_coding	-2.11623	1.99079	-8.31756	2.06245e-15	8.10918e-14	24.3862
ENSG00000118596	SLC16A7	protein_coding	-1.96364	3.13785	-8.31631	2.08065e-15	8.16013e-14	24.31
ENSG00000122707	RECK	protein_coding	-1.53758	2.98404	-8.3126	2.13569e-15	8.35497e-14	24.3254
ENSG00000278023	RDM1	protein_coding	2.22239	-0.11679	8.30932	2.18547e-15	8.48666e-14	24.2932
ENSG00000160401	CFAP157	protein_coding	1.36423	1.4794	8.29752	2.37442e-15	9.19646e-14	24.2427
ENSG00000084774	CAD	protein_coding	1.08259	6.30498	8.2958	2.40337e-15	9.28549e-14	24.1313
ENSG00000120889	TNFRSF10B	protein_coding	1.30215	5.86433	8.29287	2.4533e-15	9.45491e-14	24.1485
ENSG00000136492	BRIP1	protein_coding	1.90985	3.05643	8.29133	2.47985e-15	9.53366e-14	24.2351
ENSG00000160293	VAV2	protein_coding	1.23261	5.88059	8.29048	2.49473e-15	9.56724e-14	24.1254
ENSG00000188153	COL4A5	protein_coding	-2.4466	3.37328	-8.28722	2.5526e-15	9.76509e-14	24.0787
ENSG00000168824	HGNC:18790	protein_coding	-2.30619	1.33798	-8.28371	2.61611e-15	9.95911e-14	24.1762
ENSG00000149451	ADAM33	protein_coding	-2.60045	1.95794	-8.2826	2.63661e-15	9.98831e-14	24.1352
ENSG00000169814	BTD	protein_coding	-1.00787	4.10003	-8.28294	2.63031e-15	9.98831e-14	24.0629
ENSG00000137502	RAB30	protein_coding	-1.25826	4.0571	-8.28175	2.65244e-15	1.00239e-13	24.0457
ENSG00000138346	DNA2	protein_coding	1.9014	3.04486	8.27682	2.74578e-15	1.03515e-13	24.136
ENSG00000180875	GREM2	protein_coding	-3.05383	1.50206	-8.275	2.78098e-15	1.04404e-13	24.0793
ENSG00000143409	MINDY1	protein_coding	-1.16672	4.64213	-8.27329	2.81455e-15	1.05343e-13	23.9613
ENSG00000109107	ALDOC	protein_coding	-1.55741	3.78843	-8.26576	2.96706e-15	1.10785e-13	23.937
ENSG00000174808	BTC	protein_coding	-1.7554	2.47364	-8.25717	3.15103e-15	1.17372e-13	23.9702
ENSG00000187951	ARHGAP11B	protein_coding	1.83207	2.98525	8.25556	3.1868e-15	1.18421e-13	23.9915
ENSG00000239697	TNFSF12	protein_coding	-1.40971	3.71836	-8.25412	3.21896e-15	1.19331e-13	23.8767
ENSG00000135821	GLUL	protein_coding	-1.28962	8.16967	-8.25349	3.23322e-15	1.19575e-13	23.8431
ENSG00000146411	SLC2A12	protein_coding	-2.20336	1.96877	-8.25262	3.253e-15	1.20022e-13	23.9355
ENSG00000051341	POLQ	protein_coding	2.59965	3.38348	8.24733	3.37572e-15	1.23962e-13	23.9314
ENSG00000184205	TSPYL2	protein_coding	-1.37386	3.81335	-8.24587	3.41035e-15	1.24939e-13	23.8195
ENSG00000051180	RAD51	protein_coding	1.76119	3.14316	8.24473	3.43753e-15	1.25639e-13	23.9228
ENSG00000184445	KNTC1	protein_coding	1.52201	4.95684	8.24189	3.50645e-15	1.27858e-13	23.8729
ENSG00000230316	FEZF1-AS1	long_non_coding	5.0697	0.400275	8.23803	3.60234e-15	1.31048e-13	23.816
ENSG00000189143	CLDN4	protein_coding	2.43093	8.09571	8.2357	3.6615e-15	1.32889e-13	23.6938
ENSG00000165480	SKA3	protein_coding	2.47088	3.87181	8.23144	3.77215e-15	1.36491e-13	23.8345
ENSG00000135451	TROAP	protein_coding	2.62999	4.13611	8.23121	3.77826e-15	1.36491e-13	23.834
ENSG00000068489	PRR11	protein_coding	1.85561	4.66607	8.2291	3.83432e-15	1.38011e-13	23.8075
ENSG00000164039	BDH2	protein_coding	-1.1682	3.62868	-8.22896	3.83808e-15	1.38011e-13	23.7173
ENSG00000166165	CKB	protein_coding	-2.96598	5.89267	-8.22633	3.90932e-15	1.40249e-13	23.6375
ENSG00000144554	FANCD2	protein_coding	1.81848	4.04458	8.2251	3.94313e-15	1.40813e-13	23.7924
ENSG00000092068	SLC7A8	protein_coding	-1.84272	5.19011	-8.22526	3.9387e-15	1.40813e-13	23.607
ENSG00000124491	F13A1	protein_coding	-2.40382	3.20127	-8.22476	3.95253e-15	1.40826e-13	23.6566
ENSG00000111247	RAD51AP1	protein_coding	2.07251	3.40321	8.22151	4.04311e-15	1.43724e-13	23.7654
ENSG00000090889	KIF4A	protein_coding	2.46241	4.14187	8.21636	4.19127e-15	1.48461e-13	23.7342
ENSG00000102349	KLF8	protein_coding	-1.81235	1.65008	-8.21621	4.19543e-15	1.48461e-13	23.7235
ENSG00000120659	TNFSF11	protein_coding	2.57611	0.534034	8.21339	4.27892e-15	1.51072e-13	23.6503
ENSG00000075702	WDR62	protein_coding	2.23907	3.75539	8.20915	4.40745e-15	1.55258e-13	23.6839
ENSG00000166333	ILK	protein_coding	-1.2397	3.27462	-8.20302	4.59979e-15	1.60941e-13	23.5696
ENSG00000163507	KIAA1524	protein_coding	1.6638	3.40508	8.20198	4.63333e-15	1.61751e-13	23.6363
ENSG00000177432	NAP1L5	protein_coding	-1.53578	1.56952	-8.19508	4.86153e-15	1.6896e-13	23.5865
ENSG00000072571	HMMR	protein_coding	2.51085	4.1029	8.18646	5.1624e-15	1.78223e-13	23.5317
ENSG00000101115	SALL4	protein_coding	4.09887	1.04287	8.17927	5.42735e-15	1.86955e-13	23.4241
ENSG00000204613	TRIM10	protein_coding	2.81092	0.580081	8.17607	5.54958e-15	1.90744e-13	23.4007
ENSG00000156298	TSPAN7	protein_coding	-1.96359	2.91432	-8.17342	5.65259e-15	1.93856e-13	23.3495
ENSG00000135617	PRADC1	protein_coding	-1.04382	3.38185	-8.17079	5.75724e-15	1.96949e-13	23.3423
ENSG00000143603	KCNN3	protein_coding	-1.70664	3.16555	-8.17052	5.76808e-15	1.96949e-13	23.3272
ENSG00000106829	TLE4	protein_coding	-1.34018	4.30429	-8.16896	5.83066e-15	1.98651e-13	23.2567
ENSG00000103942	HOMER2	protein_coding	-2.32337	2.78457	-8.16819	5.86191e-15	1.99279e-13	23.2988
ENSG00000227051	C14orf132	protein_coding	-2.12627	3.3538	-8.16062	6.17871e-15	2.09254e-13	23.2276
ENSG00000035499	DEPDC1B	protein_coding	2.41428	3.56705	8.15663	6.35248e-15	2.14087e-13	23.3264
ENSG00000175662	TOM1L2	protein_coding	-1.21897	5.66363	-8.15577	6.39057e-15	2.14905e-13	23.1301
ENSG00000197019	SERTAD1	protein_coding	-1.09342	3.89481	-8.1487	6.71182e-15	2.25222e-13	23.1557
ENSG00000145362	ANK2	protein_coding	-2.27446	3.02882	-8.13867	7.19572e-15	2.4094e-13	23.0945
ENSG00000121104	FAM117A	protein_coding	-1.42704	4.025	-8.12895	7.69769e-15	2.57196e-13	22.9965
ENSG00000158402	CDC25C	protein_coding	2.19369	2.45547	8.12559	7.87896e-15	2.62688e-13	23.0976
ENSG00000181885	CLDN7	protein_coding	2.24466	6.90263	8.10901	8.83734e-15	2.92761e-13	22.8729
ENSG00000127564	PKMYT1	protein_coding	2.68427	4.17306	8.10608	9.01832e-15	2.98084e-13	22.9901
ENSG00000106397	PLOD3	protein_coding	1.32181	6.83397	8.10579	9.03632e-15	2.98084e-13	22.8153
ENSG00000120334	CENPL	protein_coding	1.20053	3.14984	8.09709	9.59633e-15	3.15221e-13	22.9302
ENSG00000112936	C7	protein_coding	-3.56799	3.49025	-8.09578	9.68406e-15	3.17433e-13	22.7427
ENSG00000005073	HOXA11	protein_coding	4.99018	0.0361088	8.08947	1.01152e-14	3.3087e-13	22.8227
ENSG00000106462	EZH2	protein_coding	1.81236	4.32526	8.08816	1.02074e-14	3.33186e-13	22.8618
ENSG00000149577	SIDT2	protein_coding	-1.08276	5.93704	-8.08635	1.03357e-14	3.36666e-13	22.6573
ENSG00000186871	ERCC6L	protein_coding	2.02284	2.31686	8.08519	1.04191e-14	3.38674e-13	22.8274
ENSG00000180921	FAM83H	protein_coding	1.80446	7.70026	8.08365	1.05304e-14	3.41578e-13	22.6504
ENSG00000072163	LIMS2	protein_coding	-2.14713	4.39298	-8.08018	1.07857e-14	3.49132e-13	22.6281
ENSG00000180155	LYNX1	protein_coding	-2.65291	2.94689	-8.07945	1.08404e-14	3.50177e-13	22.6809
ENSG00000137449	CPEB2	protein_coding	-1.03173	4.52122	-8.07736	1.09976e-14	3.5452e-13	22.6356
ENSG00000168032	ENTPD3	protein_coding	-2.54589	1.04492	-8.07664	1.10522e-14	3.55544e-13	22.773
ENSG00000224078	SNHG14	long_non_coding	-2.04509	3.13144	-8.07301	1.13332e-14	3.62336e-13	22.653
ENSG00000157514	TSC22D3	protein_coding	-1.81606	6.0235	-8.07119	1.14758e-14	3.66144e-13	22.5614
ENSG00000149596	JPH2	protein_coding	-2.68455	2.88931	-8.07004	1.15674e-14	3.68312e-13	22.6213
ENSG00000137812	KNL1	protein_coding	2.2774	4.4212	8.0695	1.16108e-14	3.68506e-13	22.7421
ENSG00000004799	PDK4	protein_coding	-2.89361	5.20327	-8.06889	1.16597e-14	3.68986e-13	22.5519
ENSG00000180354	MTURN	protein_coding	-1.53642	4.26819	-8.0592	1.2465e-14	3.93672e-13	22.5064
ENSG00000197245	FAM110D	protein_coding	-1.68488	0.601918	-8.05231	1.30714e-14	4.11982e-13	22.6299
ENSG00000130675	MNX1	protein_coding	2.65439	2.59155	8.05201	1.30977e-14	4.11982e-13	22.6016
ENSG00000134690	CDCA8	protein_coding	2.17812	4.55427	8.04703	1.35551e-14	4.25511e-13	22.5865
ENSG00000093009	CDC45	protein_coding	2.32794	3.32233	8.04471	1.37733e-14	4.3149e-13	22.575
ENSG00000163808	KIF15	protein_coding	2.10029	3.43912	8.03395	1.48315e-14	4.63707e-13	22.5063
ENSG00000162062	C16orf59	protein_coding	1.96678	2.04523	8.03318	1.49105e-14	4.65242e-13	22.4758
ENSG00000272720	AL022322.1	long_non_coding	1.90533	0.424484	8.03115	1.51201e-14	4.69901e-13	22.437
ENSG00000154734	ADAMTS1	protein_coding	-1.91748	5.1896	-8.03125	1.511e-14	4.69901e-13	22.2866
ENSG00000080986	NDC80	protein_coding	2.00785	3.58296	8.02245	1.60514e-14	4.97851e-13	22.4309
ENSG00000087258	GNAO1	protein_coding	-2.5374	2.9211	-8.02213	1.60869e-14	4.97958e-13	22.3
ENSG00000187824	TMEM220	protein_coding	-1.55766	2.21792	-8.01706	1.6657e-14	5.14584e-13	22.3568
ENSG00000152253	SPC25	protein_coding	2.00694	2.79861	8.01608	1.67699e-14	5.17046e-13	22.3803
ENSG00000076382	SPAG5	protein_coding	2.13809	4.76499	8.00793	1.77341e-14	5.45691e-13	22.3196
ENSG00000178947	SMIM10L2A	protein_coding	-2.18748	-0.137329	-8.00407	1.82106e-14	5.58149e-13	22.3068
ENSG00000168477	TNXB	protein_coding	-2.58753	4.65868	-8.00311	1.83305e-14	5.6072e-13	22.1009
ENSG00000248098	BCKDHA	protein_coding	-1.01401	1.75025	-8.00245	1.84148e-14	5.62192e-13	22.293
ENSG00000198901	PRC1	protein_coding	1.81518	5.26174	8.00078	1.86259e-14	5.67525e-13	22.2356
ENSG00000139112	GABARAPL1	protein_coding	-1.37815	4.76282	-7.99712	1.90998e-14	5.80827e-13	22.0707
ENSG00000185909	KLHDC8B	protein_coding	-1.2681	3.16111	-7.99242	1.97248e-14	5.97502e-13	22.1526
ENSG00000065911	MTHFD2	protein_coding	1.29888	5.81602	7.9925	1.97143e-14	5.97502e-13	22.1043
ENSG00000091622	PITPNM3	protein_coding	-2.10448	3.65232	-7.99166	1.98285e-14	5.99475e-13	22.0661
ENSG00000181544	FANCB	protein_coding	1.63801	0.823682	7.9907	1.99589e-14	6.02249e-13	22.1734
ENSG00000150672	DLG2	protein_coding	-2.06468	0.727012	-7.98892	2.02043e-14	6.08475e-13	22.207
ENSG00000146670	CDCA5	protein_coding	2.34173	4.29866	7.98411	2.08802e-14	6.26407e-13	22.1741
ENSG00000270547	LINC01235	long_non_coding	2.79213	-0.0605995	7.98282	2.1066e-14	6.30765e-13	22.1172
ENSG00000154175	ABI3BP	protein_coding	-2.63556	4.28266	-7.98248	2.11155e-14	6.31034e-13	21.9659
ENSG00000175063	UBE2C	protein_coding	2.86015	5.53799	7.97548	2.21521e-14	6.5948e-13	22.0937
ENSG00000146122	DAAM2	protein_coding	-1.9243	3.94866	-7.97482	2.2252e-14	6.61189e-13	21.9418
ENSG00000119138	KLF9	protein_coding	-1.68873	5.59775	-7.97169	2.27338e-14	6.7422e-13	21.8849
ENSG00000138166	DUSP5	protein_coding	-1.76466	4.14033	-7.96803	2.33095e-14	6.89979e-13	21.8893
ENSG00000068615	REEP1	protein_coding	-2.4384	1.98751	-7.96738	2.34136e-14	6.91745e-13	22.0042
ENSG00000013810	TACC3	protein_coding	1.58852	5.57905	7.96505	2.37908e-14	7.00231e-13	21.9559
ENSG00000104738	MCM4	protein_coding	1.43202	6.50723	7.96528	2.37526e-14	7.00231e-13	21.8864
ENSG00000101003	GINS1	protein_coding	2.12033	3.92571	7.96013	2.46042e-14	7.22807e-13	22.0163
ENSG00000162444	RBP7	protein_coding	-1.82657	0.443106	-7.95652	2.52185e-14	7.39457e-13	21.9929
ENSG00000219607	PPP1R3G	protein_coding	-1.89934	0.56869	-7.94926	2.65003e-14	7.73812e-13	21.9449
ENSG00000121152	NCAPH	protein_coding	2.32759	3.92754	7.9492	2.65119e-14	7.73812e-13	21.9445
ENSG00000091651	ORC6	protein_coding	1.973	2.79555	7.94877	2.65889e-14	7.73812e-13	21.9347
ENSG00000106278	PTPRZ1	protein_coding	-2.90534	1.30172	-7.9489	2.65652e-14	7.73812e-13	21.8951
ENSG00000242732	RTL5	protein_coding	-1.84169	1.86353	-7.9387	2.84818e-14	8.27355e-13	21.8478
ENSG00000101605	MYOM1	protein_coding	-2.17243	2.00391	-7.93549	2.91118e-14	8.4408e-13	21.8083
ENSG00000156218	ADAMTSL3	protein_coding	-2.20753	2.02937	-7.93181	2.98527e-14	8.63952e-13	21.7774
ENSG00000277161	PIGW	protein_coding	1.20923	3.08189	7.92763	3.07154e-14	8.84954e-13	21.8017
ENSG00000143502	SUSD4	protein_coding	-2.5712	1.37176	-7.92747	3.07489e-14	8.84954e-13	21.7624
ENSG00000151320	AKAP6	protein_coding	-2.2841	2.14602	-7.92408	3.14681e-14	9.03984e-13	21.7205
ENSG00000187741	FANCA	protein_coding	1.98599	4.32427	7.92342	3.161e-14	9.0472e-13	21.7659
ENSG00000133874	RNF122	protein_coding	-1.23356	2.81082	-7.92342	3.16097e-14	9.0472e-13	21.7165
ENSG00000082175	PGR	protein_coding	-2.25176	0.885848	-7.92203	3.19104e-14	9.10919e-13	21.7588
ENSG00000168411	RFWD3	protein_coding	1.04139	5.33602	7.92188	3.19436e-14	9.10919e-13	21.6535
ENSG00000168060	NAALADL1	protein_coding	-1.81994	1.70877	-7.91251	3.40472e-14	9.69133e-13	21.6748
ENSG00000139910	NOVA1	protein_coding	-2.4484	1.01124	-7.91214	3.41334e-14	9.69813e-13	21.6851
ENSG00000221955	SLC12A8	protein_coding	1.79675	4.16761	7.90486	3.58674e-14	1.01537e-12	21.6422
ENSG00000101400	SNTA1	protein_coding	-1.52927	3.60912	-7.90417	3.60355e-14	1.01828e-12	21.5081
ENSG00000122952	ZWINT	protein_coding	1.96993	4.91775	7.896	3.80949e-14	1.07452e-12	21.5593
ENSG00000163644	PPM1K	protein_coding	-1.26727	4.02121	-7.89284	3.89241e-14	1.09198e-12	21.4188
ENSG00000166311	SMPD1	protein_coding	-1.00235	4.71968	-7.89303	3.8872e-14	1.09198e-12	21.3862
ENSG00000065600	TMEM206	protein_coding	1.03641	2.86556	7.89115	3.93718e-14	1.10255e-12	21.5612
ENSG00000173193	PARP14	protein_coding	1.18852	6.78916	7.87192	4.48657e-14	1.2519e-12	21.24
ENSG00000109674	NEIL3	protein_coding	1.93872	1.35166	7.87015	4.54063e-14	1.26471e-12	21.3884
ENSG00000154839	SKA1	protein_coding	2.16434	2.86046	7.86809	4.60469e-14	1.28027e-12	21.4033
ENSG00000123119	NECAB1	protein_coding	-2.3206	0.519901	-7.86602	4.6696e-14	1.296e-12	21.3941
ENSG00000058804	NDC1	protein_coding	1.2405	5.53885	7.84734	5.29969e-14	1.46305e-12	21.1552
ENSG00000173641	HSPB7	protein_coding	-3.00246	3.12555	-7.84541	5.36945e-14	1.4787e-12	21.0864
ENSG00000069535	MAOB	protein_coding	-2.40749	3.94203	-7.84525	5.37538e-14	1.4787e-12	21.0607
ENSG00000078596	ITM2A	protein_coding	-1.74895	3.62153	-7.84378	5.42921e-14	1.49088e-12	21.0923
ENSG00000109805	NCAPG	protein_coding	2.38009	4.01295	7.84255	5.47452e-14	1.50067e-12	21.2413
ENSG00000085999	RAD54L	protein_coding	1.924	2.74206	7.83851	5.62608e-14	1.53681e-12	21.2103
ENSG00000276672	AL161891.1	long_non_coding	1.63617	0.592766	7.83627	5.71219e-14	1.5576e-12	21.1616
ENSG00000113368	LMNB1	protein_coding	1.74208	5.56024	7.83277	5.84875e-14	1.59205e-12	21.0856
ENSG00000131386	GALNT15	protein_coding	-2.11538	1.44845	-7.83139	5.90375e-14	1.60349e-12	21.1473
ENSG00000076555	ACACB	protein_coding	-1.63108	4.54379	-7.8312	5.91137e-14	1.60349e-12	20.9636
ENSG00000260549	MT1L	pseudogene	-1.95671	0.0562502	-7.83062	5.93437e-14	1.60692e-12	21.1634
ENSG00000137273	FOXF2	protein_coding	-1.88972	3.70885	-7.82785	6.04695e-14	1.63457e-12	20.9765
ENSG00000128573	FOXP2	protein_coding	-2.56222	2.08259	-7.8271	6.07755e-14	1.63999e-12	21.0626
ENSG00000156787	TBC1D31	protein_coding	1.26237	3.2858	7.82465	6.17888e-14	1.66445e-12	21.1229
ENSG00000108370	RGS9	protein_coding	-2.01651	0.31741	-7.82151	6.31147e-14	1.69723e-12	21.1041
ENSG00000240990	HOXA11-AS	long_non_coding	4.4869	-0.53413	7.82017	6.36867e-14	1.70966e-12	21.0542
ENSG00000140961	OSGIN1	protein_coding	-1.41492	2.50897	-7.81992	6.37964e-14	1.70966e-12	21.0305
ENSG00000170500	LONRF2	protein_coding	-2.82385	1.39137	-7.81844	6.44361e-14	1.72383e-12	21.0388
ENSG00000123570	RAB9B	protein_coding	-2.16561	0.455426	-7.81677	6.51695e-14	1.74046e-12	21.0721
ENSG00000198513	ATL1	protein_coding	-1.15786	1.88754	-7.81409	6.63568e-14	1.76611e-12	21.043
ENSG00000196263	ZNF471	protein_coding	-1.98073	0.702178	-7.80313	7.14537e-14	1.88565e-12	20.9819
ENSG00000198300	PEG3	protein_coding	-2.2936	0.903917	-7.80026	7.2851e-14	1.91927e-12	20.9557
ENSG00000235863	B3GALT4	protein_coding	-1.07892	3.12237	-7.79229	7.68683e-14	2.01828e-12	20.8257
ENSG00000281406	BLACAT1	long_non_coding	3.24605	1.1106	7.79093	7.75793e-14	2.03352e-12	20.8691
ENSG00000012822	CALCOCO1	protein_coding	-1.0509	5.73265	-7.78419	8.11786e-14	2.12429e-12	20.6352
ENSG00000178295	GEN1	protein_coding	1.47234	4.09779	7.7809	8.30015e-14	2.16835e-12	20.8218
ENSG00000188171	ZNF626	protein_coding	-1.84238	1.24733	-7.77038	8.90856e-14	2.3195e-12	20.7579
ENSG00000147536	GINS4	protein_coding	1.72429	2.65544	7.76204	9.42246e-14	2.44513e-12	20.7135
ENSG00000053254	FOXN3	protein_coding	-1.01766	6.34506	-7.75218	1.00679e-13	2.60393e-12	20.4249
ENSG00000268061	NAPA-AS1	long_non_coding	-1.01111	0.628366	-7.74955	1.0247e-13	2.64587e-12	20.6342
ENSG00000145103	ILDR1	protein_coding	2.67747	2.89634	7.74535	1.05406e-13	2.71267e-12	20.5982
ENSG00000182333	LIPF	protein_coding	-5.82943	1.63264	-7.74545	1.05333e-13	2.71267e-12	20.4342
ENSG00000073711	PPP2R3A	protein_coding	-1.55795	3.49228	-7.74478	1.05806e-13	2.71847e-12	20.4608
ENSG00000250303	AP002884.3	long_non_coding	-1.54633	0.812895	-7.7429	1.07148e-13	2.74843e-12	20.5907
ENSG00000120833	SOCS2	protein_coding	-1.29134	3.63458	-7.72919	1.17471e-13	2.99839e-12	20.3645
ENSG00000121440	PDZRN3	protein_coding	-2.03426	4.14189	-7.71747	1.27065e-13	3.22741e-12	20.22
ENSG00000138685	FGF2	protein_coding	-2.03065	2.14744	-7.7143	1.29792e-13	3.2913e-12	20.3474
ENSG00000102882	MAPK3	protein_coding	-1.04739	6.91589	-7.70317	1.39826e-13	3.53999e-12	20.1116
ENSG00000135119	RNFT2	protein_coding	2.02585	2.76962	7.70006	1.42764e-13	3.60265e-12	20.3105
ENSG00000075073	TACR2	protein_coding	-3.06778	1.75197	-7.69895	1.43826e-13	3.62357e-12	20.2232
ENSG00000071539	TRIP13	protein_coding	2.28092	3.95787	7.6979	1.44838e-13	3.63731e-12	20.2984
ENSG00000162409	PRKAA2	protein_coding	-2.99469	1.44329	-7.69717	1.45544e-13	3.64914e-12	20.2294
ENSG00000126218	F10	protein_coding	-2.24086	1.55605	-7.69404	1.48626e-13	3.72042e-12	20.2326
ENSG00000090530	P3H2	protein_coding	-1.9581	3.36991	-7.68659	1.56205e-13	3.89761e-12	20.0658
ENSG00000186564	FOXD2	protein_coding	2.4595	2.56946	7.68453	1.58372e-13	3.93349e-12	20.2025
ENSG00000128683	GAD1	protein_coding	3.71367	0.602173	7.6845	1.58401e-13	3.93349e-12	20.1828
ENSG00000185480	PARPBP	protein_coding	1.71803	3.32419	7.6841	1.58825e-13	3.93774e-12	20.2103
ENSG00000197275	RAD54B	protein_coding	1.50275	1.75164	7.68121	1.61918e-13	4.00806e-12	20.1798
ENSG00000006634	DBF4	protein_coding	1.56963	4.18462	7.67816	1.6524e-13	4.0838e-12	20.1519
ENSG00000085840	ORC1	protein_coding	2.0575	2.97062	7.67757	1.65901e-13	4.09363e-12	20.1676
ENSG00000176619	LMNB2	protein_coding	1.11249	6.565	7.67563	1.68058e-13	4.14028e-12	19.9508
ENSG00000198838	RYR3	protein_coding	-2.05279	0.720555	-7.66361	1.82083e-13	4.47165e-12	20.0747
ENSG00000142945	KIF2C	protein_coding	2.06121	4.53644	7.64983	1.99574e-13	4.8858e-12	19.9704
ENSG00000268388	FENDRR	long_non_coding	-2.08846	3.38718	-7.64867	2.01129e-13	4.91614e-12	19.8105
ENSG00000196507	TCEAL3	protein_coding	-1.42472	3.25529	-7.64639	2.04195e-13	4.98326e-12	19.8483
ENSG00000164736	SOX17	protein_coding	-1.52096	1.70616	-7.64273	2.09235e-13	5.09825e-12	19.9239
ENSG00000107562	CXCL12	protein_coding	-1.93005	4.78842	-7.64065	2.12147e-13	5.16115e-12	19.6987
ENSG00000138316	ADAMTS14	protein_coding	2.38245	2.96957	7.63216	2.24473e-13	5.45248e-12	19.8729
ENSG00000100739	BDKRB1	protein_coding	-1.72239	0.645485	-7.63168	2.25187e-13	5.46132e-12	19.8717
ENSG00000185803	SLC52A2	protein_coding	1.27242	5.99242	7.63073	2.26613e-13	5.48734e-12	19.6982
ENSG00000136982	DSCC1	protein_coding	1.74868	3.21836	7.62789	2.30926e-13	5.5831e-12	19.8488
ENSG00000111057	KRT18	protein_coding	1.83475	9.24574	7.62599	2.33851e-13	5.63631e-12	19.6083
ENSG00000152642	GPD1L	protein_coding	-1.08596	5.31301	-7.62528	2.34962e-13	5.65435e-12	19.5984
ENSG00000166780	C16orf45	protein_coding	-1.57669	3.43624	-7.62466	2.35926e-13	5.66879e-12	19.6833
ENSG00000203685	STUM	protein_coding	-2.81578	0.490907	-7.62266	2.39079e-13	5.7357e-12	19.7995
ENSG00000111641	NOP2	protein_coding	1.07414	5.45123	7.6191	2.44801e-13	5.85342e-12	19.6559
ENSG00000152784	PRDM8	protein_coding	-1.86769	1.826	-7.61427	2.52777e-13	6.01795e-12	19.7225
ENSG00000237649	KIFC1	protein_coding	2.13211	4.4671	7.61168	2.5716e-13	6.11295e-12	19.727
ENSG00000105011	ASF1B	protein_coding	2.11669	4.58278	7.6103	2.59518e-13	6.1596e-12	19.7118
ENSG00000163431	LMOD1	protein_coding	-3.08975	4.86715	-7.60966	2.60628e-13	6.17653e-12	19.5032
ENSG00000196187	TMEM63A	protein_coding	1.0948	6.97559	7.6047	2.6934e-13	6.35397e-12	19.4718
ENSG00000073111	MCM2	protein_coding	1.54756	5.693	7.60436	2.69941e-13	6.35852e-12	19.5714
ENSG00000157456	CCNB2	protein_coding	1.96021	4.75463	7.60054	2.76871e-13	6.5119e-12	19.6367
ENSG00000128567	PODXL	protein_coding	1.17668	6.43152	7.59722	2.83017e-13	6.64642e-12	19.4526
ENSG00000126091	ST3GAL3	protein_coding	-1.18694	2.51772	-7.59274	2.91548e-13	6.82616e-12	19.5738
ENSG00000122641	INHBA	protein_coding	3.42088	5.06681	7.58934	2.98194e-13	6.9713e-12	19.5995
ENSG00000112742	TTK	protein_coding	2.47363	3.82093	7.58872	2.99405e-13	6.98912e-12	19.5972
ENSG00000131831	RAI2	protein_coding	-1.80386	3.67401	-7.58106	3.14983e-13	7.34174e-12	19.3668
ENSG00000163683	SMIM14	protein_coding	-1.02285	5.72706	-7.57932	3.18623e-13	7.4155e-12	19.2944
ENSG00000224152	AC009506.1	long_non_coding	-1.07446	1.1082	-7.5782	3.20983e-13	7.45516e-12	19.5288
ENSG00000173621	LRFN4	protein_coding	1.95631	4.94726	7.5767	3.24192e-13	7.51141e-12	19.4798
ENSG00000154556	SORBS2	protein_coding	-2.02684	4.61748	-7.57206	3.34291e-13	7.7339e-12	19.2554
ENSG00000101210	EEF1A2	protein_coding	-3.13968	1.04168	-7.57112	3.36371e-13	7.77046e-12	19.4116
ENSG00000138074	SLC5A6	protein_coding	1.39326	5.49427	7.5631	3.54687e-13	8.18145e-12	19.3094
ENSG00000179772	FOXS1	protein_coding	2.34896	1.64741	7.56102	3.59579e-13	8.28201e-12	19.4004
ENSG00000117399	CDC20	protein_coding	2.26459	5.30195	7.5607	3.60334e-13	8.28716e-12	19.3589
ENSG00000112276	BVES	protein_coding	-2.09848	2.2183	-7.5574	3.68282e-13	8.45746e-12	19.3214
ENSG00000123243	ITIH5	protein_coding	-2.01443	4.20876	-7.55587	3.72016e-13	8.53062e-12	19.1641
ENSG00000162407	PLPP3	protein_coding	-1.07631	5.67921	-7.55479	3.74666e-13	8.57875e-12	19.1357
ENSG00000118526	TCF21	protein_coding	-1.62761	2.26918	-7.54859	3.90307e-13	8.89764e-12	19.2741
ENSG00000024526	DEPDC1	protein_coding	2.34435	3.7541	7.54828	3.9111e-13	8.9029e-12	19.3383
ENSG00000147852	VLDLR	protein_coding	-1.84015	2.60429	-7.54693	3.94621e-13	8.96971e-12	19.2303
ENSG00000166803	PCLAF	protein_coding	2.26622	4.47208	7.54532	3.98819e-13	9.0519e-12	19.3036
ENSG00000120129	DUSP1	protein_coding	-1.87047	7.23044	-7.53795	4.18675e-13	9.48875e-12	19.0631
ENSG00000138182	KIF20B	protein_coding	1.35247	4.77553	7.53511	4.26593e-13	9.65414e-12	19.1862
ENSG00000131435	PDLIM4	protein_coding	-1.72507	3.83939	-7.53128	4.37489e-13	9.88637e-12	19.0407
ENSG00000162063	CCNF	protein_coding	1.74308	4.45424	7.5304	4.40017e-13	9.92908e-12	19.1938
ENSG00000106809	OGN	protein_coding	-2.94189	2.95669	-7.52751	4.48472e-13	1.01052e-11	19.018
ENSG00000178999	AURKB	protein_coding	2.3994	3.95556	7.51696	4.80706e-13	1.0799e-11	19.1368
ENSG00000103175	WFDC1	protein_coding	-1.7272	3.19345	-7.51676	4.81342e-13	1.0799e-11	18.9915
ENSG00000137727	ARHGAP20	protein_coding	-1.82466	0.875001	-7.51438	4.88929e-13	1.09474e-11	19.1166
ENSG00000172244	C5orf34	protein_coding	1.48155	1.69622	7.51425	4.89363e-13	1.09474e-11	19.1148
ENSG00000136108	CKAP2	protein_coding	1.52555	5.26212	7.51091	5.00225e-13	1.11743e-11	19.0049
ENSG00000163535	SGO2	protein_coding	1.64693	3.38664	7.5103	5.02216e-13	1.12027e-11	19.0945
ENSG00000182916	TCEAL7	protein_coding	-1.82438	0.1933	-7.50899	5.06569e-13	1.12837e-11	19.0897
ENSG00000170153	RNF150	protein_coding	-2.31234	3.0379	-7.5081	5.09534e-13	1.13335e-11	18.9236
ENSG00000015475	BID	protein_coding	1.13538	4.97267	7.50668	5.14302e-13	1.1407e-11	18.9683
ENSG00000125319	C17orf53	protein_coding	1.57047	2.49477	7.50178	5.31145e-13	1.17471e-11	19.0437
ENSG00000155970	MICU3	protein_coding	-1.76646	0.725943	-7.49026	5.72862e-13	1.25803e-11	18.9667
ENSG00000204262	COL5A2	protein_coding	1.63432	7.16012	7.48943	5.7597e-13	1.26308e-11	18.7433
ENSG00000171916	LGALS9C	protein_coding	-2.63233	0.738198	-7.48495	5.93166e-13	1.29896e-11	18.8978
ENSG00000138778	CENPE	protein_coding	2.07853	4.39355	7.48128	6.07609e-13	1.32872e-11	18.8958
ENSG00000100784	RPS6KA5	protein_coding	-1.07571	3.94149	-7.4633	6.83542e-13	1.49058e-11	18.6308
ENSG00000183682	BMP8A	protein_coding	2.04088	1.38141	7.45038	7.43785e-13	1.61516e-11	18.7027
ENSG00000164934	DCAF13	protein_coding	1.13603	5.37028	7.44846	7.5321e-13	1.63335e-11	18.5671
ENSG00000097046	CDC7	protein_coding	1.58469	3.06361	7.44741	7.5839e-13	1.6423e-11	18.6988
ENSG00000139146	FAM60A	protein_coding	1.26317	5.87793	7.44547	7.68066e-13	1.65864e-11	18.5132
ENSG00000087884	AAMDC	protein_coding	-1.01701	2.92978	-7.4451	7.69892e-13	1.66028e-11	18.6009
ENSG00000174282	ZBTB4	protein_coding	-1.06934	6.41772	-7.44396	7.75657e-13	1.6704e-11	18.4248
ENSG00000168734	PKIG	protein_coding	-1.32995	4.79387	-7.43884	8.0205e-13	1.72485e-11	18.407
ENSG00000177098	SCN4B	protein_coding	-1.88158	1.29577	-7.43662	8.13747e-13	1.74759e-11	18.6055
ENSG00000053438	NNAT	protein_coding	-1.92839	0.929754	-7.43532	8.20655e-13	1.76e-11	18.6125
ENSG00000168542	COL3A1	protein_coding	1.7834	10.2908	7.43325	8.31811e-13	1.77902e-11	18.3918
ENSG00000153823	PID1	protein_coding	-1.87074	2.899	-7.43145	8.41676e-13	1.79765e-11	18.4647
ENSG00000137077	CCL21	protein_coding	-2.86874	3.83316	-7.42857	8.57613e-13	1.82918e-11	18.3428
ENSG00000101412	E2F1	protein_coding	1.86432	4.26094	7.42753	8.63466e-13	1.83915e-11	18.5515
ENSG00000119285	HEATR1	protein_coding	1.02582	5.66392	7.42239	8.9287e-13	1.89918e-11	18.3724
ENSG00000143546	S100A8	protein_coding	-2.84222	2.82581	-7.41774	9.2034e-13	1.95227e-11	18.3278
ENSG00000146070	PLA2G7	protein_coding	2.75119	3.04062	7.41729	9.23086e-13	1.95409e-11	18.5083
ENSG00000114554	PLXNA1	protein_coding	1.0501	6.54622	7.41718	9.23705e-13	1.95409e-11	18.2826
ENSG00000165996	HACD1	protein_coding	-2.13196	1.09826	-7.41681	9.25963e-13	1.95621e-11	18.4836
ENSG00000197905	TEAD4	protein_coding	1.4192	4.36515	7.41387	9.43871e-13	1.98908e-11	18.4459
ENSG00000243479	MNX1-AS1	long_non_coding	2.21892	0.426967	7.41306	9.48838e-13	1.99641e-11	18.4651
ENSG00000135763	URB2	protein_coding	1.1316	4.18595	7.4105	9.6482e-13	2.02729e-11	18.4194
ENSG00000188611	ASAH2	protein_coding	-1.98903	0.558154	-7.40932	9.72281e-13	2.03646e-11	18.4498
ENSG00000165434	PGM2L1	protein_coding	1.48317	4.49042	7.40919	9.73106e-13	2.03646e-11	18.4137
ENSG00000137267	TUBB2A	protein_coding	-1.23934	4.283	-7.39194	1.08865e-12	2.25103e-11	18.1346
ENSG00000104936	DMPK	protein_coding	-1.63081	4.83684	-7.39212	1.08736e-12	2.25103e-11	18.1009
ENSG00000142731	PLK4	protein_coding	1.69322	3.47461	7.39157	1.09125e-12	2.25342e-11	18.3425
ENSG00000160957	RECQL4	protein_coding	2.21861	4.70984	7.38552	1.13503e-12	2.33457e-11	18.2818
ENSG00000128973	CLN6	protein_coding	1.02678	5.74629	7.38333	1.15125e-12	2.36165e-11	18.1096
ENSG00000186193	SAPCD2	protein_coding	2.54078	5.14243	7.38236	1.15858e-12	2.37356e-11	18.2487
ENSG00000173175	ADCY5	protein_coding	-2.50945	3.32779	-7.38038	1.17357e-12	2.40111e-11	18.0717
ENSG00000128016	ZFP36	protein_coding	-1.49589	8.08928	-7.37755	1.19529e-12	2.44235e-11	18.0521
ENSG00000089685	BIRC5	protein_coding	2.32427	4.64081	7.37355	1.22676e-12	2.50008e-11	18.208
ENSG00000101076	HNF4A	protein_coding	3.18847	6.50581	7.36758	1.27519e-12	2.59538e-11	18.0893
ENSG00000257698	AC084033.3	long_non_coding	-1.45966	0.059358	-7.3659	1.28917e-12	2.62041e-11	18.1884
ENSG00000198554	WDHD1	protein_coding	1.3758	3.60949	7.35882	1.34972e-12	2.73992e-11	18.1275
ENSG00000164465	DCBLD1	protein_coding	1.12509	4.3913	7.3572	1.36394e-12	2.76518e-11	18.0651
ENSG00000136274	NACAD	protein_coding	-1.94512	1.27212	-7.35448	1.38816e-12	2.81061e-11	18.0903
ENSG00000113594	LIFR	protein_coding	-1.94978	3.75664	-7.34911	1.43729e-12	2.89878e-11	17.8644
ENSG00000134057	CCNB1	protein_coding	1.85403	5.21125	7.3482	1.44579e-12	2.91215e-11	17.9908
ENSG00000135063	FAM189A2	protein_coding	-2.30481	1.86954	-7.34573	1.46914e-12	2.95154e-11	17.9745
ENSG00000111012	CYP27B1	protein_coding	2.11213	1.43977	7.34441	1.48175e-12	2.97305e-11	18.0416
ENSG00000082397	EPB41L3	protein_coding	-1.51994	3.76618	-7.33584	1.56621e-12	3.13443e-11	17.805
ENSG00000150764	DIXDC1	protein_coding	-1.59735	4.28281	-7.33468	1.57794e-12	3.14981e-11	17.7605
ENSG00000274964	AC026356.1	long_non_coding	1.23416	0.147669	7.32798	1.64783e-12	3.2809e-11	17.9354
ENSG00000196950	SLC39A10	protein_coding	1.51817	4.62429	7.31961	1.73928e-12	3.45857e-11	17.8423
ENSG00000170373	CST1	protein_coding	6.78342	3.66319	7.31778	1.75994e-12	3.49518e-11	17.8781
ENSG00000198947	DMD	protein_coding	-2.04012	3.97948	-7.31392	1.80435e-12	3.57427e-11	17.6289
ENSG00000144199	FAHD2B	protein_coding	-1.20756	1.90868	-7.31095	1.83934e-12	3.63433e-11	17.8096
ENSG00000048342	CC2D2A	protein_coding	-1.35459	3.15524	-7.31038	1.84602e-12	3.6429e-11	17.7168
ENSG00000260114	AC120114.2	long_non_coding	1.06674	1.38139	7.30383	1.92571e-12	3.79535e-11	17.798
ENSG00000139734	DIAPH3	protein_coding	1.82898	3.54823	7.30264	1.94053e-12	3.81814e-11	17.7848
ENSG00000146263	MMS22L	protein_coding	1.29855	3.93121	7.30231	1.94463e-12	3.81814e-11	17.7597
ENSG00000106683	LIMK1	protein_coding	1.0036	5.57593	7.30233	1.94435e-12	3.81814e-11	17.6128
ENSG00000100479	POLE2	protein_coding	1.37978	2.72431	7.30107	1.9603e-12	3.83731e-11	17.7825
ENSG00000187720	THSD4	protein_coding	-1.8183	4.05604	-7.30134	1.95687e-12	3.83731e-11	17.5505
ENSG00000165410	CFL2	protein_coding	-1.70535	4.57547	-7.30095	1.96179e-12	3.83731e-11	17.5304
ENSG00000135094	SDS	protein_coding	2.77005	2.89144	7.29825	1.9962e-12	3.89973e-11	17.7647
ENSG00000125285	SOX21	protein_coding	-3.70713	0.0853209	-7.29585	2.02727e-12	3.95546e-11	17.6867
ENSG00000235109	ZSCAN31	protein_coding	-1.15	2.68415	-7.2946	2.04371e-12	3.97757e-11	17.6643
ENSG00000112320	SOBP	protein_coding	-1.72412	3.09829	-7.2931	2.06358e-12	4.00124e-11	17.5847
ENSG00000164849	GPR146	protein_coding	-1.32551	0.0823043	-7.28792	2.13354e-12	4.13175e-11	17.7027
ENSG00000179528	LBX2	protein_coding	1.75609	0.453803	7.27833	2.26926e-12	4.37824e-11	17.6293
ENSG00000196177	ACADSB	protein_coding	-1.00591	4.52977	-7.27661	2.29447e-12	4.4214e-11	17.4028
ENSG00000164197	RNF180	protein_coding	-1.68485	1.32895	-7.27555	2.31023e-12	4.44627e-11	17.601
ENSG00000171791	BCL2	protein_coding	-1.34082	3.3848	-7.27172	2.36781e-12	4.55147e-11	17.4443
ENSG00000182983	ZNF662	protein_coding	-2.03972	0.669537	-7.2711	2.3772e-12	4.55265e-11	17.5847
ENSG00000137103	TMEM8B	protein_coding	-1.08927	3.84125	-7.27118	2.37597e-12	4.55265e-11	17.4196
ENSG00000013588	GPRC5A	protein_coding	1.99269	8.49069	7.27036	2.3885e-12	4.56867e-11	17.3257
ENSG00000140287	HDC	protein_coding	-2.13688	0.00371632	-7.26109	2.53505e-12	4.82527e-11	17.5319
ENSG00000124762	CDKN1A	protein_coding	-1.35577	6.58518	-7.25886	2.57157e-12	4.88882e-11	17.2579
ENSG00000212747	RTL8B	protein_coding	-1.40948	3.00405	-7.25772	2.59048e-12	4.91875e-11	17.3921
ENSG00000133119	RFC3	protein_coding	1.57172	4.52084	7.25618	2.61628e-12	4.96168e-11	17.4521
ENSG00000197927	C2orf27A	pseudogene	1.35695	1.11244	7.25458	2.64331e-12	5.00686e-11	17.4886
ENSG00000183580	FBXL7	protein_coding	-1.46619	3.35857	-7.25203	2.68687e-12	5.08318e-11	17.3237
ENSG00000124942	AHNAK	protein_coding	-1.43846	9.35204	-7.24845	2.74922e-12	5.19482e-11	17.2732
ENSG00000127423	AUNIP	protein_coding	1.62468	1.68088	7.24653	2.7833e-12	5.25281e-11	17.4428
ENSG00000152953	STK32B	protein_coding	-1.66653	0.828336	-7.24541	2.80338e-12	5.27795e-11	17.4273
ENSG00000077152	UBE2T	protein_coding	1.89594	4.03986	7.24134	2.87743e-12	5.40953e-11	17.3927
ENSG00000103241	FOXF1	protein_coding	-1.77464	4.50935	-7.23488	2.99891e-12	5.62005e-11	17.1148
ENSG00000169083	AR	protein_coding	-2.14535	1.22772	-7.23128	3.069e-12	5.74331e-11	17.316
ENSG00000243244	STON1	protein_coding	-1.89092	3.20389	-7.22979	3.09831e-12	5.7865e-11	17.1754
ENSG00000244649	LINC02086	long_non_coding	3.7126	1.1601	7.2268	3.15818e-12	5.88896e-11	17.3139
ENSG00000206195	DUXAP8	long_non_coding	3.05998	1.25434	7.22595	3.17546e-12	5.90703e-11	17.3087
ENSG00000072210	ALDH3A2	protein_coding	-1.05137	6.15863	-7.22076	3.28256e-12	6.09171e-11	17.0095
ENSG00000134769	DTNA	protein_coding	-2.15188	2.0663	-7.21868	3.32664e-12	6.16617e-11	17.1812
ENSG00000197361	FBXL22	protein_coding	-1.88591	1.45731	-7.21362	3.43595e-12	6.35365e-11	17.2059
ENSG00000181104	F2R	protein_coding	1.44198	5.91641	7.20721	3.57957e-12	6.60354e-11	17.0221
ENSG00000182575	NXPH3	protein_coding	-2.4965	0.768481	-7.20676	3.58973e-12	6.61445e-11	17.1709
ENSG00000166816	LDHD	protein_coding	-1.7896	2.84392	-7.19688	3.82335e-12	7.02e-11	16.9794
ENSG00000123500	COL10A1	protein_coding	6.00404	3.39009	7.19651	3.83252e-12	7.02854e-11	17.1313
ENSG00000124440	HIF3A	protein_coding	-2.51286	2.44941	-7.19458	3.87987e-12	7.107e-11	16.9797
ENSG00000135333	EPHA7	protein_coding	-2.98457	0.897993	-7.19255	3.93056e-12	7.19141e-11	17.0593
ENSG00000104147	OIP5	protein_coding	1.58709	1.89152	7.18617	4.09382e-12	7.45507e-11	17.074
ENSG00000130522	JUND	protein_coding	-1.02137	8.0295	-7.18539	4.11423e-12	7.48347e-11	16.8287
ENSG00000154917	RAB6B	protein_coding	-1.53916	2.43111	-7.18113	4.22739e-12	7.68033e-11	16.9517
ENSG00000133083	DCLK1	protein_coding	-2.08952	1.89576	-7.18006	4.25633e-12	7.72389e-11	16.957
ENSG00000230061	TRPM2-AS	long_non_coding	3.80223	0.540913	7.17863	4.29516e-12	7.7853e-11	17.0184
ENSG00000171320	ESCO2	protein_coding	2.05293	3.54963	7.17774	4.31957e-12	7.80229e-11	17.0144
ENSG00000203778	FAM229B	protein_coding	-1.51329	1.46046	-7.17792	4.31471e-12	7.80229e-11	16.9948
ENSG00000189057	FAM111B	protein_coding	2.05603	3.57615	7.17609	4.36511e-12	7.87541e-11	17.004
ENSG00000113504	SLC12A7	protein_coding	1.21959	7.0457	7.17359	4.43532e-12	7.99282e-11	16.7306
ENSG00000087586	AURKA	protein_coding	2.11827	4.83689	7.17124	4.50215e-12	8.10387e-11	16.9292
ENSG00000135048	TMEM2	protein_coding	1.19223	6.6587	7.1684	4.58406e-12	8.24179e-11	16.7121
ENSG00000280106	AC008555.8	TEC	1.14359	0.945731	7.16335	4.73386e-12	8.5013e-11	16.9298
ENSG00000163346	PBXIP1	protein_coding	-1.10262	6.40885	-7.16082	4.81063e-12	8.62921e-11	16.6385
ENSG00000159176	CSRP1	protein_coding	-1.71388	8.01425	-7.15797	4.89846e-12	8.76655e-11	16.6764
ENSG00000152217	SETBP1	protein_coding	-1.80103	3.55572	-7.15434	5.01273e-12	8.96075e-11	16.6704
ENSG00000145386	CCNA2	protein_coding	1.93727	4.97315	7.15169	5.09779e-12	9.08152e-11	16.7866
ENSG00000166313	APBB1	protein_coding	-1.56413	3.41037	-7.15173	5.09659e-12	9.08152e-11	16.6827
ENSG00000214826	DDX12P	pseudogene	1.5462	1.47391	7.15121	5.11346e-12	9.09904e-11	16.8575
ENSG00000213222	AC093724.1	pseudogene	1.08282	0.864178	7.14669	5.26213e-12	9.34223e-11	16.828
ENSG00000180818	HOXC10	protein_coding	5.74923	1.39713	7.14556	5.30016e-12	9.37767e-11	16.8183
ENSG00000105486	LIG1	protein_coding	1.25577	4.93804	7.14279	5.39405e-12	9.53296e-11	16.6892
ENSG00000128578	STRIP2	protein_coding	2.18519	2.50314	7.1369	5.59946e-12	9.87357e-11	16.7731
ENSG00000150995	ITPR1	protein_coding	-1.36863	4.44778	-7.13073	5.82278e-12	1.02441e-10	16.4815
ENSG00000186352	ANKRD37	protein_coding	-1.3317	1.49932	-7.13043	5.83385e-12	1.0252e-10	16.7066
ENSG00000086991	NOX4	protein_coding	2.0779	1.1176	7.13012	5.84554e-12	1.0261e-10	16.724
ENSG00000121552	CSTA	protein_coding	-2.54031	1.95852	-7.11203	6.55508e-12	1.1442e-10	16.486
ENSG00000137868	STRA6	protein_coding	3.73354	2.0647	7.11045	6.62068e-12	1.15436e-10	16.6057
ENSG00000078804	TP53INP2	protein_coding	-1.30067	6.15439	-7.10928	6.67015e-12	1.16168e-10	16.3178
ENSG00000125652	ALKBH7	protein_coding	-1.00697	5.12251	-7.10286	6.94647e-12	1.20442e-10	16.2895
ENSG00000187391	MAGI2	protein_coding	-1.53069	1.75215	-7.09929	7.10472e-12	1.23048e-10	16.4988
ENSG00000132646	PCNA	protein_coding	1.1717	6.81951	7.09854	7.13867e-12	1.23499e-10	16.2705
ENSG00000136122	BORA	protein_coding	1.38981	2.93976	7.09269	7.40723e-12	1.28003e-10	16.4957
ENSG00000132749	TESMIN	protein_coding	2.08975	2.50638	7.09197	7.4411e-12	1.28446e-10	16.5
ENSG00000237686	AL109615.3	long_non_coding	2.6484	0.113745	7.09057	7.5072e-12	1.29443e-10	16.483
ENSG00000065833	ME1	protein_coding	-1.44527	4.38114	-7.08419	7.81544e-12	1.3446e-10	16.1915
ENSG00000178401	DNAJC22	protein_coding	2.24578	4.37496	7.08398	7.82587e-12	1.34491e-10	16.4178
ENSG00000198932	GPRASP1	protein_coding	-1.79025	2.02582	-7.0813	7.95911e-12	1.3663e-10	16.3612
ENSG00000005243	COPZ2	protein_coding	-1.53636	2.40297	-7.08103	7.97289e-12	1.36716e-10	16.3431
ENSG00000152580	IGSF10	protein_coding	-2.30672	0.500356	-7.07975	8.03756e-12	1.37673e-10	16.4045
ENSG00000133466	C1QTNF6	protein_coding	1.72625	3.7594	7.07771	8.14141e-12	1.39299e-10	16.3927
ENSG00000115896	PLCL1	protein_coding	-1.43079	1.98413	-7.07567	8.24691e-12	1.40794e-10	16.3469
ENSG00000226812	AL117382.1	long_non_coding	2.90612	-0.110069	7.07488	8.28785e-12	1.41184e-10	16.388
ENSG00000126878	AIF1L	protein_coding	-1.82052	2.89869	-7.07339	8.36631e-12	1.42364e-10	16.2249
ENSG00000198848	CES1	protein_coding	-2.5321	2.32951	-7.07042	8.5242e-12	1.44735e-10	16.2124
ENSG00000127955	GNAI1	protein_coding	-1.41546	3.71506	-7.06951	8.5732e-12	1.45408e-10	16.1571
ENSG00000149554	CHEK1	protein_coding	1.40156	4.15882	7.06827	8.64018e-12	1.46226e-10	16.3041
ENSG00000115295	CLIP4	protein_coding	-1.568	3.38157	-7.06535	8.80072e-12	1.48781e-10	16.1556
ENSG00000071967	CYBRD1	protein_coding	-1.90119	6.0827	-7.06401	8.87543e-12	1.49881e-10	16.0463
ENSG00000171444	MCC	protein_coding	-1.41751	3.6875	-7.06376	8.88938e-12	1.49954e-10	16.1231
ENSG00000174080	CTSF	protein_coding	-1.62963	3.95898	-7.05883	9.16939e-12	1.5451e-10	16.0558
ENSG00000050767	COL23A1	protein_coding	-1.62508	0.695382	-7.05611	9.32764e-12	1.57007e-10	16.2686
ENSG00000124571	XPO5	protein_coding	1.03646	5.96161	7.0531	9.50612e-12	1.59838e-10	16.0375
ENSG00000198695	MT-ND6	protein_coding	-1.41542	9.6684	-7.0503	9.67514e-12	1.62155e-10	16.0522
ENSG00000188906	LRRK2	protein_coding	-1.72776	2.71258	-7.04956	9.72013e-12	1.62734e-10	16.1083
ENSG00000181085	MAPK15	protein_coding	2.5868	1.56734	7.04129	1.02388e-11	1.70683e-10	16.1877
ENSG00000138356	AOX1	protein_coding	-2.23964	1.40038	-7.04138	1.02328e-11	1.70683e-10	16.1321
ENSG00000050628	PTGER3	protein_coding	-1.99724	2.22973	-7.0399	1.03285e-11	1.71995e-10	16.0653
ENSG00000120526	NUDCD1	protein_coding	1.10716	4.35194	7.03104	1.0919e-11	1.8144e-10	16.0483
ENSG00000082014	SMARCD3	protein_coding	-1.32938	3.12918	-7.02879	1.10743e-11	1.83627e-10	15.9678
ENSG00000213430	HSPD1P1	pseudogene	1.32803	0.167631	7.02558	1.12996e-11	1.87165e-10	16.0915
ENSG00000147036	LANCL3	protein_coding	-1.86224	0.029906	-7.02261	1.15123e-11	1.90282e-10	16.0754
ENSG00000095970	TREM2	protein_coding	2.68181	2.29857	7.0187	1.17979e-11	1.9459e-10	16.0549
ENSG00000166173	LARP6	protein_coding	-1.66572	2.45501	-7.01211	1.2295e-11	2.02574e-10	15.9053
ENSG00000168078	PBK	protein_coding	2.488	3.90171	7.01193	1.2309e-11	2.0259e-10	16.0031
ENSG00000180198	RCC1	protein_coding	1.39231	5.34032	7.01079	1.23972e-11	2.03827e-10	15.8509
ENSG00000265972	TXNIP	protein_coding	-1.5525	8.52217	-7.00935	1.25091e-11	2.05451e-10	15.7713
ENSG00000261236	BOP1	protein_coding	1.14974	5.96659	7.0041	1.29274e-11	2.11873e-10	15.7426
ENSG00000133104	SPART	protein_coding	-1.49987	4.03748	-7.00368	1.29615e-11	2.12209e-10	15.7215
ENSG00000104312	RIPK2	protein_coding	1.098	4.64598	7.00339	1.29849e-11	2.12369e-10	15.8574
ENSG00000130513	GDF15	protein_coding	3.10681	5.44234	7.00091	1.31881e-11	2.1524e-10	15.9022
ENSG00000232229	LINC00865	long_non_coding	-1.874	0.357435	-6.99764	1.34602e-11	2.19451e-10	15.9182
ENSG00000260261	AC124944.3	pseudogene	1.61264	0.382963	6.99405	1.37657e-11	2.23962e-10	15.9028
ENSG00000105270	CLIP3	protein_coding	-1.72091	4.2237	-6.99128	1.40061e-11	2.27161e-10	15.6259
ENSG00000198680	TUSC1	protein_coding	-1.35673	3.10308	-6.98762	1.43305e-11	2.3218e-10	15.7116
ENSG00000168077	SCARA3	protein_coding	-1.92111	3.91524	-6.98725	1.43635e-11	2.32474e-10	15.6096
ENSG00000104490	NCALD	protein_coding	-1.37688	3.2322	-6.98566	1.45066e-11	2.34546e-10	15.695
ENSG00000273045	C2orf15	protein_coding	1.41093	1.41162	6.98104	1.49318e-11	2.4117e-10	15.8297
ENSG00000119508	NR4A3	protein_coding	-1.89132	3.29721	-6.97686	1.53258e-11	2.47022e-10	15.601
ENSG00000165661	QSOX2	protein_coding	1.10743	4.59703	6.97345	1.56557e-11	2.52077e-10	15.6767
ENSG00000123975	CKS2	protein_coding	1.82407	5.16322	6.96966	1.60303e-11	2.57311e-10	15.6472
ENSG00000187601	MAGEH1	protein_coding	-1.28359	2.78922	-6.96994	1.60021e-11	2.57311e-10	15.6407
ENSG00000082196	C1QTNF3	protein_coding	-1.76814	1.8846	-6.96585	1.6415e-11	2.62944e-10	15.6679
ENSG00000111110	PPM1H	protein_coding	2.04864	4.70648	6.96064	1.6957e-11	2.71348e-10	15.6462
ENSG00000132563	REEP2	protein_coding	-2.08015	1.16527	-6.95688	1.73587e-11	2.77206e-10	15.642
ENSG00000149380	P4HA3	protein_coding	1.87533	1.14333	6.95655	1.73948e-11	2.77452e-10	15.6803
ENSG00000004776	HSPB6	protein_coding	-3.45704	4.83852	-6.95621	1.74314e-11	2.77512e-10	15.3966
ENSG00000175984	DENND2C	protein_coding	-1.7163	1.32302	-6.95496	1.75674e-11	2.79392e-10	15.6324
ENSG00000165244	ZNF367	protein_coding	1.3958	3.64515	6.95328	1.77524e-11	2.82046e-10	15.6311
ENSG00000163106	HPGDS	protein_coding	-1.8207	-0.00682922	-6.94543	1.86406e-11	2.95555e-10	15.6112
ENSG00000184828	ZBTB7C	protein_coding	-2.3533	3.56037	-6.94378	1.88331e-11	2.98303e-10	15.3422
ENSG00000140534	TICRR	protein_coding	1.9443	3.73167	6.94024	1.92522e-11	3.04631e-10	15.5663
ENSG00000101224	CDC25B	protein_coding	1.34698	6.5903	6.93603	1.97631e-11	3.11764e-10	15.2995
ENSG00000117016	RIMS3	protein_coding	-1.61832	1.76276	-6.93559	1.98166e-11	3.12292e-10	15.4966
ENSG00000134533	RERG	protein_coding	-2.00897	2.42688	-6.93347	2.00805e-11	3.1613e-10	15.4154
ENSG00000121594	CD80	protein_coding	1.86199	0.0275033	6.93207	2.02551e-11	3.18236e-10	15.5329
ENSG00000173702	MUC13	protein_coding	3.03978	7.89696	6.93217	2.02427e-11	3.18236e-10	15.28
ENSG00000197614	MFAP5	protein_coding	-2.19688	3.45043	-6.92922	2.06164e-11	3.2326e-10	15.2762
ENSG00000040275	SPDL1	protein_coding	1.12489	3.73831	6.92646	2.09735e-11	3.27869e-10	15.455
ENSG00000173852	DPY19L1	protein_coding	1.10944	5.44475	6.92574	2.10677e-11	3.28681e-10	15.3109
ENSG00000144331	ZNF385B	protein_coding	-2.27375	0.0597898	-6.92257	2.14859e-11	3.34871e-10	15.4664
ENSG00000069702	TGFBR3	protein_coding	-1.71485	4.75205	-6.91951	2.18971e-11	3.40258e-10	15.1641
ENSG00000149346	SLX4IP	protein_coding	1.08262	3.72971	6.91872	2.20059e-11	3.41607e-10	15.4057
ENSG00000204410	MSH5	protein_coding	1.80254	2.1524	6.91711	2.22262e-11	3.44683e-10	15.4485
ENSG00000160949	TONSL	protein_coding	1.4931	5.14704	6.91497	2.25232e-11	3.48248e-10	15.3022
ENSG00000184271	POU6F1	protein_coding	-1.24437	2.47264	-6.91321	2.277e-11	3.51715e-10	15.3353
ENSG00000163637	PRICKLE2	protein_coding	-1.72044	3.40482	-6.9099	2.32428e-11	3.58307e-10	15.1994
ENSG00000122694	GLIPR2	protein_coding	-1.29073	3.85992	-6.90743	2.36013e-11	3.63474e-10	15.1623
ENSG00000135842	FAM129A	protein_coding	-2.07197	5.54112	-6.90384	2.41317e-11	3.70909e-10	15.0634
ENSG00000172935	MRGPRF	protein_coding	-2.11623	3.5317	-6.90346	2.41879e-11	3.71406e-10	15.1215
ENSG00000104356	POP1	protein_coding	1.15	3.10685	6.90291	2.42712e-11	3.71952e-10	15.3413
ENSG00000109458	GAB1	protein_coding	-1.01061	4.7666	-6.90297	2.42614e-11	3.71952e-10	15.0856
ENSG00000163629	PTPN13	protein_coding	-1.69852	2.93416	-6.90266	2.43076e-11	3.72142e-10	15.1968
ENSG00000189221	MAOA	protein_coding	-1.8597	5.5307	-6.89316	2.57808e-11	3.93536e-10	14.996
ENSG00000182175	RGMA	protein_coding	-2.58277	4.16874	-6.89159	2.60314e-11	3.96972e-10	14.9985
ENSG00000090661	CERS4	protein_coding	-1.78206	3.08745	-6.89065	2.61843e-11	3.98914e-10	15.0953
ENSG00000117318	ID3	protein_coding	-1.15157	5.12073	-6.88921	2.64182e-11	4.02083e-10	14.9802
ENSG00000123360	PDE1B	protein_coding	-1.63399	1.60297	-6.88866	2.65074e-11	4.02261e-10	15.2269
ENSG00000141524	TMC6	protein_coding	1.12376	5.8662	6.88873	2.64963e-11	4.02261e-10	15.0444
ENSG00000128059	PPAT	protein_coding	1.2152	4.01956	6.88671	2.68289e-11	4.06744e-10	15.2045
ENSG00000029993	HMGB3	protein_coding	1.65458	5.07611	6.88255	2.7529e-11	4.16142e-10	15.1234
ENSG00000203499	IQANK1	protein_coding	2.62982	4.70237	6.88062	2.78588e-11	4.20479e-10	15.1927
ENSG00000155629	PIK3AP1	protein_coding	1.8165	5.13393	6.87786	2.83379e-11	4.26922e-10	15.1022
ENSG00000198298	ZNF485	protein_coding	1.00144	1.66853	6.87717	2.8458e-11	4.28107e-10	15.2105
ENSG00000243742	RPLP0P2	pseudogene	1.86181	1.70731	6.87508	2.8829e-11	4.33269e-10	15.1985
ENSG00000106034	CPED1	protein_coding	-1.92736	3.91989	-6.87454	2.89247e-11	4.34289e-10	14.925
ENSG00000143382	ADAMTSL4	protein_coding	-1.55498	3.9483	-6.87395	2.90302e-11	4.35453e-10	14.9395
ENSG00000175416	CLTB	protein_coding	-1.12681	6.69414	-6.87324	2.91574e-11	4.3694e-10	14.8816
ENSG00000168487	BMP1	protein_coding	1.09558	5.3646	6.87097	2.95689e-11	4.42681e-10	14.9901
ENSG00000025423	HSD17B6	protein_coding	-1.42128	0.630087	-6.86117	3.14116e-11	4.69816e-10	15.1019
ENSG00000180769	WDFY3-AS2	long_non_coding	-1.19362	0.245933	-6.85993	3.16533e-11	4.72976e-10	15.1054
ENSG00000135205	CCDC146	protein_coding	-1.34696	2.30061	-6.85584	3.2461e-11	4.84581e-10	15.0009
ENSG00000162999	DUSP19	protein_coding	-1.04296	2.16885	-6.85487	3.26556e-11	4.8695e-10	15.0137
ENSG00000221869	CEBPD	protein_coding	-1.21985	6.81918	-6.85474	3.26823e-11	4.8695e-10	14.7753
ENSG00000164109	MAD2L1	protein_coding	1.83172	4.55953	6.84871	3.39181e-11	5.04881e-10	14.9727
ENSG00000176293	ZNF135	protein_coding	-1.64112	0.425626	-6.84833	3.39989e-11	5.056e-10	15.0281
ENSG00000172345	STARD5	protein_coding	-1.06057	1.94572	-6.84794	3.40795e-11	5.06315e-10	14.984
ENSG00000151388	ADAMTS12	protein_coding	2.8638	4.05713	6.84339	3.50481e-11	5.19713e-10	15.0011
ENSG00000186868	MAPT	protein_coding	-2.24715	1.03719	-6.83747	3.63484e-11	5.36973e-10	14.9271
ENSG00000250722	SELENOP	protein_coding	-1.87931	5.58253	-6.83746	3.635e-11	5.36973e-10	14.6609
ENSG00000183010	PYCR1	protein_coding	1.67325	6.07162	6.83644	3.65783e-11	5.39833e-10	14.7424
ENSG00000262001	DLGAP1-AS2	long_non_coding	2.04256	1.83218	6.83265	3.74412e-11	5.51523e-10	14.948
ENSG00000162461	SLC25A34	protein_coding	-1.60803	0.513824	-6.83186	3.76234e-11	5.5316e-10	14.9257
ENSG00000160712	IL6R	protein_coding	-1.29933	4.1238	-6.83187	3.76216e-11	5.5316e-10	14.6824
ENSG00000016391	CHDH	protein_coding	1.80159	5.01623	6.83043	3.79544e-11	5.575e-10	14.8234
ENSG00000106484	MEST	protein_coding	2.04904	5.20026	6.82581	3.90475e-11	5.72477e-10	14.807
ENSG00000152284	TCF7L1	protein_coding	-1.36479	3.41718	-6.82406	3.94712e-11	5.78144e-10	14.7046
ENSG00000128266	GNAZ	protein_coding	-1.68829	2.56024	-6.81884	4.07567e-11	5.95852e-10	14.7285
ENSG00000170689	HOXB9	protein_coding	4.57464	2.49152	6.81636	4.13805e-11	6.04404e-10	14.8511
ENSG00000164692	COL1A2	protein_coding	1.61417	10.206	6.81388	4.20157e-11	6.11959e-10	14.5595
ENSG00000160233	LRRC3	protein_coding	-1.41703	3.0198	-6.80733	4.37376e-11	6.34073e-10	14.6335
ENSG00000130475	FCHO1	protein_coding	2.01381	3.62826	6.80348	4.47814e-11	6.47998e-10	14.7548
ENSG00000073350	LLGL2	protein_coding	1.32625	7.3336	6.802	4.51909e-11	6.53316e-10	14.4553
ENSG00000182010	RTKN2	protein_coding	2.05397	3.11318	6.80015	4.57043e-11	6.60126e-10	14.7477
ENSG00000144451	SPAG16	protein_coding	-1.60338	2.59029	-6.7966	4.67093e-11	6.74016e-10	14.5903
ENSG00000151623	NR3C2	protein_coding	-1.52245	3.56946	-6.78713	4.94956e-11	7.11585e-10	14.4466
ENSG00000249007	AL691482.3	long_non_coding	2.19435	0.505534	6.77351	5.37925e-11	7.71224e-10	14.5991
ENSG00000167653	PSCA	protein_coding	-4.43557	4.37448	-6.77083	5.46826e-11	7.83264e-10	14.2912
ENSG00000261437	AC108860.2	long_non_coding	1.92934	0.718119	6.76454	5.68217e-11	8.13157e-10	14.5468
ENSG00000157193	LRP8	protein_coding	2.23354	3.70845	6.76267	5.74762e-11	8.21013e-10	14.5183
ENSG00000127328	RAB3IP	protein_coding	1.32064	4.95198	6.76228	5.76098e-11	8.22168e-10	14.3872
ENSG00000072195	SPEG	protein_coding	-2.39087	3.32772	-6.7614	5.79199e-11	8.25837e-10	14.2717
ENSG00000132514	CLEC10A	protein_coding	-1.99535	1.13343	-6.75604	5.98479e-11	8.52545e-10	14.4364
ENSG00000143995	MEIS1	protein_coding	-1.51577	3.98787	-6.75412	6.05526e-11	8.61795e-10	14.2245
ENSG00000131471	AOC3	protein_coding	-2.06324	4.88883	-6.75323	6.08809e-11	8.65677e-10	14.1588
ENSG00000138135	CH25H	protein_coding	-1.79427	1.42436	-6.752	6.13381e-11	8.70933e-10	14.4116
ENSG00000105699	LSR	protein_coding	1.31452	8.02563	6.75194	6.13624e-11	8.70933e-10	14.1498
ENSG00000156475	PPP2R2B	protein_coding	-1.77324	0.218495	-6.75118	6.16455e-11	8.73358e-10	14.4567
ENSG00000258227	CLEC5A	protein_coding	2.15418	0.746825	6.74996	6.2107e-11	8.79097e-10	14.4618
ENSG00000171223	JUNB	protein_coding	-1.23145	7.7944	-6.749	6.24688e-11	8.83415e-10	14.1703
ENSG00000069667	RORA	protein_coding	-1.26083	3.7137	-6.74736	6.30982e-11	8.91506e-10	14.2194
ENSG00000184992	BRI3BP	protein_coding	1.19247	5.98578	6.74657	6.34012e-11	8.94975e-10	14.1841
ENSG00000080839	RBL1	protein_coding	1.13876	4.15287	6.74563	6.37637e-11	8.99276e-10	14.3516
ENSG00000145990	GFOD1	protein_coding	-1.35287	3.80038	-6.74288	6.48427e-11	9.1284e-10	14.1859
ENSG00000236008	LINC01814	long_non_coding	1.74141	0.659371	6.74258	6.49608e-11	9.13677e-10	14.4188
ENSG00000115687	PASK	protein_coding	1.11355	3.74161	6.74182	6.52622e-11	9.17087e-10	14.3527
ENSG00000108602	ALDH3A1	protein_coding	-2.88	4.12582	-6.73807	6.67686e-11	9.37409e-10	14.0775
ENSG00000005801	ZNF195	protein_coding	1.05907	4.47446	6.73497	6.804e-11	9.54399e-10	14.2546
ENSG00000134668	SPOCD1	protein_coding	1.938	1.10285	6.7328	6.89447e-11	9.66219e-10	14.3623
ENSG00000058085	LAMC2	protein_coding	2.12882	6.84384	6.7304	6.99561e-11	9.79511e-10	14.0966
ENSG00000175183	CSRP2	protein_coding	-1.28435	3.01062	-6.72811	7.09379e-11	9.92366e-10	14.1752
ENSG00000165821	SALL2	protein_coding	-1.94114	1.72719	-6.72765	7.11358e-11	9.94242e-10	14.2463
ENSG00000184307	ZDHHC23	protein_coding	1.37242	3.74593	6.72388	7.27852e-11	1.01547e-09	14.2567
ENSG00000148848	ADAM12	protein_coding	3.16372	3.32195	6.72289	7.32229e-11	1.02066e-09	14.3037
ENSG00000197670	AL157838.1	long_non_coding	1.50873	0.198423	6.71713	7.58291e-11	1.0551e-09	14.2707
ENSG00000162616	DNAJB4	protein_coding	-1.02864	3.98533	-6.71531	7.66723e-11	1.06493e-09	14.0249
ENSG00000105737	GRIK5	protein_coding	-2.17341	0.916069	-6.71188	7.82867e-11	1.08349e-09	14.193
ENSG00000127951	FGL2	protein_coding	-1.99297	5.08112	-6.71197	7.82447e-11	1.08349e-09	13.9123
ENSG00000281398	SNHG4	long_non_coding	1.44595	1.16031	6.71016	7.91055e-11	1.09288e-09	14.2314
ENSG00000130844	ZNF331	protein_coding	-1.52392	3.46745	-6.70627	8.0998e-11	1.11803e-09	13.9857
ENSG00000025772	TOMM34	protein_coding	1.06819	5.59213	6.70486	8.16925e-11	1.12662e-09	13.9678
ENSG00000173198	CYSLTR1	protein_coding	-1.53184	1.3988	-6.70437	8.19351e-11	1.12797e-09	14.1451
ENSG00000127586	CHTF18	protein_coding	1.43804	3.97892	6.70447	8.18862e-11	1.12797e-09	14.1372
ENSG00000161921	CXCL16	protein_coding	1.17857	7.21122	6.70177	8.32382e-11	1.14287e-09	13.8589
ENSG00000110042	DTX4	protein_coding	1.26526	5.82189	6.70062	8.38215e-11	1.14987e-09	13.9328
ENSG00000151503	NCAPD3	protein_coding	1.05182	5.31837	6.69751	8.54125e-11	1.17066e-09	13.9525
ENSG00000105976	MET	protein_coding	1.69594	6.47815	6.69697	8.56957e-11	1.17351e-09	13.8937
ENSG00000204610	TRIM15	protein_coding	3.26842	3.42945	6.69677	8.57969e-11	1.17386e-09	14.1506
ENSG00000146918	NCAPG2	protein_coding	1.35404	4.68611	6.69565	8.63826e-11	1.18084e-09	14.0274
ENSG00000060718	COL11A1	protein_coding	5.00391	2.47403	6.6951	8.66705e-11	1.18374e-09	14.1438
ENSG00000094804	CDC6	protein_coding	2.58266	4.46256	6.69435	8.70625e-11	1.18703e-09	14.0987
ENSG00000174669	SLC29A2	protein_coding	1.55398	4.76387	6.69068	8.90195e-11	1.21263e-09	13.9984
ENSG00000271447	MMP28	protein_coding	-1.77136	3.14335	-6.6894	8.97135e-11	1.22101e-09	13.8879
ENSG00000168496	FEN1	protein_coding	1.1391	4.94278	6.68866	9.0117e-11	1.22543e-09	13.9405
ENSG00000091127	PUS7	protein_coding	1.32504	4.33881	6.68771	9.06372e-11	1.23143e-09	14.0113
ENSG00000145934	TENM2	protein_coding	-2.49311	0.214089	-6.68584	9.16688e-11	1.24436e-09	14.0568
ENSG00000166482	MFAP4	protein_coding	-2.42001	6.24299	-6.6851	9.20758e-11	1.2488e-09	13.7767
ENSG00000148541	FAM13C	protein_coding	-1.54161	1.44051	-6.6819	9.38801e-11	1.27105e-09	14.0124
ENSG00000167912	AC090152.1	long_non_coding	-1.81426	0.168844	-6.6817	9.3991e-11	1.27145e-09	14.0501
ENSG00000149636	DSN1	protein_coding	1.0917	4.25575	6.67842	9.58715e-11	1.29576e-09	13.9417
ENSG00000170899	GSTA4	protein_coding	-1.34503	3.463	-6.67792	9.61642e-11	1.29777e-09	13.8212
ENSG00000216490	IFI30	protein_coding	1.34457	0.755671	6.67528	9.77114e-11	1.31606e-09	14.0289
ENSG00000280063	AC012676.5	TEC	1.30687	0.459876	6.67456	9.81351e-11	1.31949e-09	14.0245
ENSG00000109794	FAM149A	protein_coding	-1.63069	2.59446	-6.6747	9.80517e-11	1.31949e-09	13.8737
ENSG00000125648	SLC25A23	protein_coding	-1.07946	6.4567	-6.67028	1.00709e-10	1.35176e-09	13.6669
ENSG00000144476	ACKR3	protein_coding	-1.20142	4.00538	-6.66426	1.04437e-10	1.39939e-09	13.7088
ENSG00000113810	SMC4	protein_coding	1.07175	6.13256	6.66439	1.04355e-10	1.39939e-09	13.6884
ENSG00000150337	FCGR1A	protein_coding	1.99113	1.29949	6.6629	1.05296e-10	1.40968e-09	13.9575
ENSG00000125148	MT2A	protein_coding	-1.59736	6.13051	-6.6606	1.06766e-10	1.42687e-09	13.6117
ENSG00000185630	PBX1	protein_coding	-1.46451	5.6215	-6.66047	1.06855e-10	1.42687e-09	13.6057
ENSG00000103647	CORO2B	protein_coding	-1.65704	0.746549	-6.65873	1.07981e-10	1.44068e-09	13.9045
ENSG00000176171	BNIP3	protein_coding	-1.48727	3.56512	-6.65328	1.11587e-10	1.48623e-09	13.6585
ENSG00000107815	TWNK	protein_coding	1.12843	3.73144	6.65112	1.13053e-10	1.50447e-09	13.825
ENSG00000182749	PAQR7	protein_coding	-1.06839	3.11136	-6.64989	1.13893e-10	1.51307e-09	13.713
ENSG00000164430	MB21D1	protein_coding	1.35846	3.80644	6.64607	1.16547e-10	1.54437e-09	13.8016
ENSG00000120539	MASTL	protein_coding	1.03046	3.99144	6.6458	1.16734e-10	1.54553e-09	13.7722
ENSG00000158301	GPRASP2	protein_coding	-1.19311	1.94944	-6.64475	1.17477e-10	1.55405e-09	13.7848
ENSG00000059588	TARBP1	protein_coding	1.02728	5.06427	6.64403	1.17984e-10	1.55943e-09	13.6648
ENSG00000086300	SNX10	protein_coding	1.7205	4.02617	6.63795	1.22381e-10	1.61382e-09	13.7602
ENSG00000117593	DARS2	protein_coding	1.11132	5.29131	6.63791	1.2241e-10	1.61382e-09	13.6049
ENSG00000013573	DDX11	protein_coding	1.29078	4.56599	6.6368	1.23236e-10	1.62334e-09	13.6901
ENSG00000140832	MARVELD3	protein_coding	2.02848	4.15135	6.63648	1.23474e-10	1.62509e-09	13.7531
ENSG00000164932	CTHRC1	protein_coding	3.01762	4.4103	6.63468	1.24817e-10	1.64e-09	13.7708
ENSG00000235652	AL356599.1	long_non_coding	-1.17097	0.319058	-6.63088	1.27705e-10	1.6737e-09	13.7634
ENSG00000196867	ZFP28	protein_coding	-1.61669	0.898308	-6.63045	1.28033e-10	1.67659e-09	13.7358
ENSG00000102265	TIMP1	protein_coding	1.29004	8.68177	6.62937	1.28865e-10	1.68607e-09	13.4327
ENSG00000165449	SLC16A9	protein_coding	-2.33555	0.674532	-6.62918	1.29014e-10	1.6866e-09	13.7035
ENSG00000221944	TIGD1	protein_coding	1.22251	1.92637	6.62767	1.30187e-10	1.69909e-09	13.7501
ENSG00000103534	TMC5	protein_coding	2.31929	6.81328	6.62687	1.30821e-10	1.70594e-09	13.4888
ENSG00000090013	BLVRB	protein_coding	-1.14686	5.89784	-6.62555	1.31861e-10	1.71806e-09	13.3998
ENSG00000066629	EML1	protein_coding	-1.56942	3.93071	-6.62514	1.32187e-10	1.72086e-09	13.4636
ENSG00000125355	TMEM255A	protein_coding	-1.76325	0.925999	-6.60664	1.47719e-10	1.91346e-09	13.5913
ENSG00000121454	LHX4	protein_coding	1.23563	0.521384	6.6041	1.49979e-10	1.93689e-09	13.6192
ENSG00000101335	MYL9	protein_coding	-2.48008	7.92686	-6.60408	1.49998e-10	1.93689e-09	13.3559
ENSG00000130988	RGN	protein_coding	-2.23021	0.818197	-6.60264	1.51305e-10	1.95018e-09	13.5513
ENSG00000120913	PDLIM2	protein_coding	-1.03678	4.37901	-6.59964	1.54049e-10	1.98226e-09	13.3048
ENSG00000236699	ARHGEF38	protein_coding	2.33417	2.79927	6.59389	1.59447e-10	2.04497e-09	13.5547
ENSG00000183454	GRIN2A	protein_coding	-2.54996	0.612934	-6.59286	1.60436e-10	2.05426e-09	13.496
ENSG00000173391	OLR1	protein_coding	2.68851	2.11897	6.59179	1.6146e-10	2.06567e-09	13.5487
ENSG00000178343	SHISA3	protein_coding	-2.63311	0.260995	-6.58691	1.66249e-10	2.11824e-09	13.4754
ENSG00000237187	NR2F1-AS1	long_non_coding	-1.50074	1.32794	-6.58697	1.66191e-10	2.11824e-09	13.4699
ENSG00000165995	CACNB2	protein_coding	-1.68391	1.7396	-6.58573	1.67431e-10	2.13156e-09	13.4341
ENSG00000011465	DCN	protein_coding	-1.79687	7.85426	-6.58302	1.70167e-10	2.16285e-09	13.2104
ENSG00000137872	SEMA6D	protein_coding	-1.66387	2.42303	-6.5819	1.71311e-10	2.17562e-09	13.3427
ENSG00000125868	DSTN	protein_coding	-1.02575	8.45074	-6.58174	1.71473e-10	2.1759e-09	13.2016
ENSG00000131941	RHPN2	protein_coding	1.89358	6.15867	6.5812	1.72029e-10	2.18118e-09	13.2416
ENSG00000243766	HOTTIP	long_non_coding	4.12627	0.34095	6.57995	1.73319e-10	2.19575e-09	13.4809
ENSG00000115415	STAT1	protein_coding	1.08852	8.02314	6.57776	1.756e-10	2.22284e-09	13.124
ENSG00000114993	RTKN	protein_coding	1.17005	5.56937	6.57553	1.77965e-10	2.25094e-09	13.2206
ENSG00000157551	KCNJ15	protein_coding	-2.09728	1.863	-6.57155	1.82242e-10	2.3013e-09	13.2818
ENSG00000128641	MYO1B	protein_coding	1.07838	5.96506	6.56691	1.8737e-10	2.36414e-09	13.1325
ENSG00000187479	C11orf96	protein_coding	-1.69691	5.46809	-6.56515	1.89344e-10	2.38518e-09	13.0482
ENSG00000107738	VSIR	protein_coding	-1.09369	5.86941	-6.56324	1.91512e-10	2.40859e-09	13.0358
ENSG00000258947	TUBB3	protein_coding	1.97884	0.245983	6.56124	1.93812e-10	2.43556e-09	13.3741
ENSG00000197776	KLHDC1	protein_coding	-1.12049	1.22605	-6.56058	1.94585e-10	2.4433e-09	13.3347
ENSG00000234465	PINLYP	protein_coding	-1.34716	0.561271	-6.54889	2.08631e-10	2.61545e-09	13.2825
ENSG00000171033	PKIA	protein_coding	-1.70191	1.45941	-6.54684	2.11187e-10	2.64535e-09	13.2194
ENSG00000166508	MCM7	protein_coding	1.08121	6.69525	6.54507	2.13435e-10	2.67137e-09	12.9559
ENSG00000197757	HOXC6	protein_coding	2.52	1.67948	6.54333	2.15652e-10	2.69695e-09	13.2722
ENSG00000125885	MCM8	protein_coding	1.18715	4.59016	6.54187	2.17539e-10	2.71619e-09	13.1302
ENSG00000129173	E2F8	protein_coding	1.85917	3.82955	6.53516	2.26407e-10	2.82012e-09	13.1752
ENSG00000183134	PTGDR2	protein_coding	-1.73814	0.466167	-6.53337	2.28818e-10	2.84788e-09	13.1809
ENSG00000198626	RYR2	protein_coding	-2.10857	2.03202	-6.5332	2.29053e-10	2.84853e-09	13.0823
ENSG00000154188	ANGPT1	protein_coding	-1.39718	1.96977	-6.53256	2.29927e-10	2.85712e-09	13.1208
ENSG00000166402	TUB	protein_coding	-1.91011	1.22446	-6.52877	2.3517e-10	2.91065e-09	13.1219
ENSG00000161835	GRASP	protein_coding	-1.11309	2.87951	-6.52886	2.3504e-10	2.91065e-09	13.0397
ENSG00000178184	PARD6G	protein_coding	-1.16316	2.56651	-6.52777	2.36572e-10	2.92567e-09	13.0593
ENSG00000100162	CENPM	protein_coding	1.82409	3.18503	6.52752	2.3693e-10	2.92778e-09	13.1546
ENSG00000126759	CFP	protein_coding	-1.31422	0.916944	-6.52687	2.37837e-10	2.93666e-09	13.144
ENSG00000232160	RAP2C-AS1	long_non_coding	-1.1291	0.746428	-6.51906	2.49146e-10	3.07142e-09	13.112
ENSG00000198846	TOX	protein_coding	-1.77639	3.09108	-6.51541	2.54596e-10	3.13364e-09	12.882
ENSG00000176890	TYMS	protein_coding	1.49089	4.84169	6.5106	2.6197e-10	3.21479e-09	12.9424
ENSG00000141447	OSBPL1A	protein_coding	-1.23584	4.68677	-6.51057	2.62015e-10	3.21479e-09	12.7593
ENSG00000151929	BAG3	protein_coding	-1.07927	6.1431	-6.5082	2.65732e-10	3.25783e-09	12.717
ENSG00000068831	RASGRP2	protein_coding	-1.59294	2.19966	-6.50459	2.71473e-10	3.32298e-09	12.9295
ENSG00000127220	ABHD8	protein_coding	-1.07518	3.20576	-6.49286	2.91024e-10	3.55671e-09	12.7959
ENSG00000275342	PRAG1	protein_coding	1.2257	5.56495	6.49067	2.94817e-10	3.60024e-09	12.7292
ENSG00000067113	PLPP1	protein_coding	-1.05551	4.87342	-6.48742	3.00536e-10	3.66147e-09	12.6218
ENSG00000048740	CELF2	protein_coding	-1.57134	4.69282	-6.48666	3.019e-10	3.67233e-09	12.6089
ENSG00000130429	ARPC1B	protein_coding	1.00425	7.36709	6.48385	3.06967e-10	3.72814e-09	12.5803
ENSG00000151725	CENPU	protein_coding	1.65946	3.65441	6.48192	3.10478e-10	3.76491e-09	12.8731
ENSG00000170537	TMC7	protein_coding	1.9031	3.56696	6.48079	3.12557e-10	3.78716e-09	12.8794
ENSG00000105464	GRIN2D	protein_coding	3.50357	4.74922	6.47915	3.15606e-10	3.81521e-09	12.8779
ENSG00000143674	MAP3K21	protein_coding	1.71173	4.46904	6.47858	3.1668e-10	3.82522e-09	12.8003
ENSG00000134198	TSPAN2	protein_coding	-1.76484	3.10755	-6.47738	3.18925e-10	3.84935e-09	12.6702
ENSG00000090006	LTBP4	protein_coding	-1.23254	7.56107	-6.47417	3.25045e-10	3.92018e-09	12.5551
ENSG00000198488	B3GNT6	protein_coding	-3.15995	0.253691	-6.47131	3.30577e-10	3.98073e-09	12.7626
ENSG00000012048	BRCA1	protein_coding	1.27801	4.50247	6.46947	3.34196e-10	4.01809e-09	12.7277
ENSG00000073792	IGF2BP2	protein_coding	1.97923	5.46019	6.46958	3.33976e-10	4.01809e-09	12.6875
ENSG00000120693	SMAD9	protein_coding	-1.7405	2.97153	-6.46597	3.41173e-10	4.09565e-09	12.6176
ENSG00000235162	C12orf75	protein_coding	1.72939	6.02343	6.46503	3.43061e-10	4.11515e-09	12.5768
ENSG00000273478	AC099676.1	long_non_coding	1.24609	0.46078	6.46331	3.46575e-10	4.15221e-09	12.8192
ENSG00000204314	PRRT1	protein_coding	-1.21057	1.84747	-6.46325	3.46684e-10	4.15221e-09	12.7445
ENSG00000116678	LEPR	protein_coding	-1.39264	3.28236	-6.45491	3.6416e-10	4.35816e-09	12.5488
ENSG00000168490	PHYHIP	protein_coding	-1.63258	0.522944	-6.452	3.70479e-10	4.43038e-09	12.7251
ENSG00000131171	SH3BGRL	protein_coding	-1.19958	6.64322	-6.44869	3.77773e-10	4.50722e-09	12.3831
ENSG00000127528	KLF2	protein_coding	-1.56421	6.08233	-6.44706	3.81422e-10	4.54727e-09	12.3691
ENSG00000113231	PDE8B	protein_coding	-1.12068	2.10003	-6.44409	3.88146e-10	4.61331e-09	12.6224
ENSG00000180871	CXCR2	protein_coding	-2.128	0.448442	-6.44261	3.9153e-10	4.64998e-09	12.6559
ENSG00000185614	FAM212A	protein_coding	-1.18301	0.0748066	-6.44015	3.97254e-10	4.70719e-09	12.6771
ENSG00000142227	EMP3	protein_coding	-1.25708	4.60729	-6.43733	4.03893e-10	4.78221e-09	12.3402
ENSG00000170369	CST2	protein_coding	3.02325	0.264403	6.42986	4.22037e-10	4.97058e-09	12.6312
ENSG00000115252	PDE1A	protein_coding	-1.38027	2.37771	-6.42688	4.29508e-10	5.05475e-09	12.4781
ENSG00000148200	NR6A1	protein_coding	1.57116	2.33872	6.42621	4.31183e-10	5.07063e-09	12.5988
ENSG00000156113	KCNMA1	protein_coding	-2.47581	4.07117	-6.42511	4.33978e-10	5.09965e-09	12.2589
ENSG00000203709	C1orf132	long_non_coding	-1.39041	1.86724	-6.42473	4.34954e-10	5.10342e-09	12.5065
ENSG00000160867	FGFR4	protein_coding	2.61265	5.57259	6.42483	4.34699e-10	5.10342e-09	12.4689
ENSG00000101298	SNPH	protein_coding	-1.47157	2.74235	-6.42011	4.46932e-10	5.2282e-09	12.393
ENSG00000198934	MAGEE1	protein_coding	-1.63857	0.68851	-6.41855	4.51028e-10	5.26793e-09	12.5295
ENSG00000219626	FAM228B	protein_coding	-1.00561	1.75766	-6.41855	4.51035e-10	5.26793e-09	12.5035
ENSG00000133401	PDZD2	protein_coding	-1.33445	3.4252	-6.41843	4.51344e-10	5.26793e-09	12.3293
ENSG00000182253	SYNM	protein_coding	-3.0486	5.0109	-6.41595	4.57963e-10	5.34119e-09	12.2022
ENSG00000167513	CDT1	protein_coding	1.94497	4.61457	6.41539	4.59472e-10	5.35477e-09	12.4493
ENSG00000164045	CDC25A	protein_coding	1.75508	3.01467	6.4084	4.78715e-10	5.56238e-09	12.4835
ENSG00000198832	SELENOM	protein_coding	-1.53043	5.68958	-6.40692	4.82883e-10	5.60663e-09	12.1352
ENSG00000161179	YDJC	protein_coding	1.17346	4.89201	6.40538	4.8725e-10	5.65312e-09	12.305
ENSG00000196296	ATP2A1	protein_coding	1.46192	0.546728	6.40434	4.9023e-10	5.68345e-09	12.4882
ENSG00000049769	PPP1R3F	protein_coding	-1.0838	1.45758	-6.40365	4.9224e-10	5.70251e-09	12.4315
ENSG00000178718	RPP25	protein_coding	1.32904	4.98017	6.40308	4.93883e-10	5.7173e-09	12.2932
ENSG00000154258	ABCA9	protein_coding	-1.96639	0.936957	-6.39733	5.10797e-10	5.90431e-09	12.3893
ENSG00000147799	ARHGAP39	protein_coding	1.45993	4.19076	6.39701	5.11758e-10	5.91093e-09	12.3551
ENSG00000254087	LYN	protein_coding	1.09705	6.26345	6.39689	5.12129e-10	5.91093e-09	12.1267
ENSG00000214207	KRT18P10	pseudogene	1.70801	-0.0496809	6.39606	5.14607e-10	5.93514e-09	12.442
ENSG00000130176	CNN1	protein_coding	-3.31309	5.66625	-6.39103	5.29991e-10	6.10352e-09	12.0799
ENSG00000229619	MBNL1-AS1	long_non_coding	-1.7985	1.9155	-6.38992	5.33434e-10	6.12957e-09	12.2938
ENSG00000161243	FBXO27	protein_coding	-1.81296	1.16017	-6.38921	5.35667e-10	6.14413e-09	12.3312
ENSG00000111860	CEP85L	protein_coding	-1.05154	2.47744	-6.38702	5.42576e-10	6.21627e-09	12.2642
ENSG00000163347	CLDN1	protein_coding	3.02706	5.6122	6.38486	5.49468e-10	6.2906e-09	12.288
ENSG00000147010	SH3KBP1	protein_coding	1.00677	5.9465	6.3847	5.49989e-10	6.29194e-09	12.0755
ENSG00000144354	CDCA7	protein_coding	2.02395	5.44781	6.38075	5.6284e-10	6.4295e-09	12.1835
ENSG00000272599	AC016394.1	long_non_coding	1.17134	0.305221	6.37455	5.83603e-10	6.65692e-09	12.3219
ENSG00000080561	MID2	protein_coding	-1.42613	2.43935	-6.37168	5.93475e-10	6.75962e-09	12.1618
ENSG00000129538	RNASE1	protein_coding	-1.85156	7.00607	-6.37128	5.94855e-10	6.77039e-09	11.964
ENSG00000165698	SPACA9	protein_coding	-1.06201	2.22778	-6.36257	6.2585e-10	7.10758e-09	12.1548
ENSG00000241978	AKAP2	protein_coding	-1.48059	0.159939	-6.35588	6.50764e-10	7.37974e-09	12.1958
ENSG00000134917	ADAMTS8	protein_coding	-2.25628	1.322	-6.3555	6.52217e-10	7.38564e-09	12.1123
ENSG00000136824	SMC2	protein_coding	1.01619	5.27415	6.35421	6.57122e-10	7.43021e-09	11.9693
ENSG00000106031	HOXA13	protein_coding	5.43954	2.47523	6.35385	6.58485e-10	7.44022e-09	12.2059
ENSG00000166250	CLMP	protein_coding	-1.75336	3.80035	-6.3535	6.59853e-10	7.44486e-09	11.8964
ENSG00000144857	BOC	protein_coding	-1.93344	3.50335	-6.35258	6.63379e-10	7.47922e-09	11.9089
ENSG00000049246	PER3	protein_coding	-1.36763	4.41732	-6.3524	6.64086e-10	7.48178e-09	11.8628
ENSG00000197928	ZNF677	protein_coding	-1.4655	1.38367	-6.34797	6.81433e-10	7.66059e-09	12.1062
ENSG00000140416	TPM1	protein_coding	-1.44603	7.80386	-6.34289	7.01914e-10	7.86245e-09	11.8201
ENSG00000095752	IL11	protein_coding	3.05608	0.76556	6.34207	7.05253e-10	7.89417e-09	12.1411
ENSG00000076344	RGS11	protein_coding	-1.82029	0.85459	-6.34155	7.07403e-10	7.90687e-09	12.081
ENSG00000171714	ANO5	protein_coding	-2.20173	1.67554	-6.3405	7.11709e-10	7.94929e-09	11.9955
ENSG00000106077	ABHD11	protein_coding	1.32269	5.36622	6.33941	7.16266e-10	7.98301e-09	11.896
ENSG00000275437	AL121832.3	long_non_coding	1.67032	0.0969253	6.33595	7.30832e-10	8.13371e-09	12.1074
ENSG00000186638	KIF24	protein_coding	1.32445	3.19849	6.3345	7.36986e-10	8.19634e-09	12.0504
ENSG00000087237	CETP	protein_coding	1.51468	0.332647	6.33248	7.45725e-10	8.2876e-09	12.0881
ENSG00000174099	MSRB3	protein_coding	-1.81143	4.58055	-6.3321	7.47336e-10	8.29959e-09	11.7247
ENSG00000130558	OLFM1	protein_coding	-1.60075	2.5244	-6.32704	7.69639e-10	8.52902e-09	11.8825
ENSG00000132436	FIGNL1	protein_coding	1.11032	3.86057	6.3258	7.75205e-10	8.58459e-09	11.953
ENSG00000146955	RAB19	protein_coding	1.82555	0.896886	6.32081	7.98011e-10	8.82316e-09	12.0231
ENSG00000130830	MPP1	protein_coding	-1.20449	3.88291	-6.32071	7.98448e-10	8.82316e-09	11.7339
ENSG00000180385	EMC3-AS1	pseudogene	1.05288	1.89964	6.31641	8.18662e-10	9.04012e-09	11.9844
ENSG00000273373	AL355488.2	long_non_coding	1.49614	1.41057	6.31438	8.28323e-10	9.14032e-09	11.9846
ENSG00000169282	KCNAB1	protein_coding	-1.00961	1.42881	-6.30778	8.60628e-10	9.48335e-09	11.8963
ENSG00000183763	TRAIP	protein_coding	1.22129	2.17515	6.30706	8.64231e-10	9.51632e-09	11.9284
ENSG00000236609	ZNF853	protein_coding	-1.63011	2.46022	-6.30491	8.75085e-10	9.62223e-09	11.7677
ENSG00000184564	SLITRK6	protein_coding	-2.30372	0.3252	-6.30401	8.79649e-10	9.65877e-09	11.875
ENSG00000150471	ADGRL3	protein_coding	-1.76658	1.91398	-6.30337	8.82931e-10	9.68798e-09	11.7926
ENSG00000163006	CCDC138	protein_coding	1.05883	2.49776	6.30076	8.96383e-10	9.81482e-09	11.8801
ENSG00000133216	EPHB2	protein_coding	2.86175	5.67472	6.29808	9.10385e-10	9.95414e-09	11.7705
ENSG00000121211	MND1	protein_coding	1.47055	1.67347	6.29744	9.13757e-10	9.97699e-09	11.8877
ENSG00000036448	MYOM2	protein_coding	-1.45493	0.183367	-6.29527	9.25293e-10	1.00888e-08	11.8596
ENSG00000151778	SERP2	protein_coding	-1.68364	0.0748443	-6.2921	9.42408e-10	1.02682e-08	11.8389
ENSG00000130208	APOC1	protein_coding	3.17485	4.32552	6.29049	9.51264e-10	1.03575e-08	11.8197
ENSG00000056736	IL17RB	protein_coding	1.8984	4.06251	6.28997	9.54125e-10	1.03814e-08	11.781
ENSG00000169715	MT1E	protein_coding	-1.97105	5.05682	-6.28803	9.6489e-10	1.04912e-08	11.4635
ENSG00000138658	ZGRF1	protein_coding	1.14589	2.43935	6.28758	9.6738e-10	1.05109e-08	11.8123
ENSG00000154655	L3MBTL4	protein_coding	-1.78112	0.837325	-6.28669	9.72404e-10	1.05581e-08	11.7748
ENSG00000118407	FILIP1	protein_coding	-1.68937	2.99132	-6.28283	9.94332e-10	1.07887e-08	11.5925
ENSG00000130222	GADD45G	protein_coding	-1.23904	2.19064	-6.28159	1.00146e-09	1.08584e-08	11.6895
ENSG00000133687	TMTC1	protein_coding	-1.6256	3.87174	-6.28093	1.00528e-09	1.08923e-08	11.4909
ENSG00000172236	TPSAB1	protein_coding	-1.89458	3.53835	-6.28017	1.0097e-09	1.09326e-08	11.4852
ENSG00000128342	LIF	protein_coding	2.1389	4.05156	6.27396	1.04658e-09	1.13005e-08	11.707
ENSG00000129667	RHBDF2	protein_coding	1.12032	5.52932	6.274	1.04632e-09	1.13005e-08	11.4984
ENSG00000176014	TUBB6	protein_coding	-1.36013	5.25809	-6.27191	1.059e-09	1.14267e-08	11.3745
ENSG00000251615	AC104825.2	long_non_coding	-1.28281	1.24249	-6.27157	1.06111e-09	1.14407e-08	11.693
ENSG00000280339	AP001528.3	TEC	-1.61158	0.0677217	-6.26894	1.07737e-09	1.16007e-08	11.713
ENSG00000143878	RHOB	protein_coding	-1.35117	7.94855	-6.26352	1.11152e-09	1.19272e-08	11.3748
ENSG00000184949	FAM227A	protein_coding	1.49926	0.806422	6.2618	1.12263e-09	1.20298e-08	11.6973
ENSG00000140450	ARRDC4	protein_coding	-1.14025	4.64284	-6.26022	1.13291e-09	1.21067e-08	11.3383
ENSG00000158270	COLEC12	protein_coding	-1.68665	2.79071	-6.25587	1.16162e-09	1.23795e-08	11.4494
ENSG00000168785	TSPAN5	protein_coding	-1.19552	3.18547	-6.24922	1.20699e-09	1.28016e-08	11.4039
ENSG00000281344	HELLPAR	long_non_coding	1.78934	1.76711	6.24907	1.20802e-09	1.28039e-08	11.623
ENSG00000088280	ASAP3	protein_coding	-1.23592	3.57557	-6.24719	1.22117e-09	1.29256e-08	11.3459
ENSG00000144712	CAND2	protein_coding	-1.78776	1.49604	-6.24038	1.2699e-09	1.3405e-08	11.4839
ENSG00000162073	PAQR4	protein_coding	1.62342	4.45172	6.23797	1.2876e-09	1.35735e-08	11.4462
ENSG00000146373	RNF217	protein_coding	-1.33923	3.04623	-6.23683	1.29606e-09	1.36533e-08	11.3499
ENSG00000135740	SLC9A5	protein_coding	1.12632	0.513057	6.23581	1.30373e-09	1.37248e-08	11.5548
ENSG00000169122	FAM110B	protein_coding	-1.53362	1.74957	-6.23544	1.30645e-09	1.37349e-08	11.448
ENSG00000026036	RTEL1-TNFRSF6B	protein_coding	1.45606	2.20952	6.23462	1.31268e-09	1.37911e-08	11.5331
ENSG00000183765	CHEK2	protein_coding	1.13501	3.22087	6.23401	1.31723e-09	1.38295e-08	11.4816
ENSG00000078098	FAP	protein_coding	2.59509	2.94062	6.23142	1.33697e-09	1.40274e-08	11.5197
ENSG00000163959	SLC51A	protein_coding	-1.27501	1.30929	-6.22687	1.37239e-09	1.437e-08	11.4378
ENSG00000171408	PDE7B	protein_coding	-1.62987	1.75262	-6.22507	1.38667e-09	1.44908e-08	11.3839
ENSG00000164236	ANKRD33B	protein_coding	-1.51964	1.79675	-6.21835	1.44114e-09	1.50292e-08	11.3494
ENSG00000255248	MIR100HG	long_non_coding	-1.91959	2.84394	-6.21814	1.44287e-09	1.50371e-08	11.227
ENSG00000122966	CIT	protein_coding	1.06078	4.78349	6.21585	1.46196e-09	1.52158e-08	11.254
ENSG00000101104	PABPC1L	protein_coding	2.23785	3.76504	6.20607	1.54613e-09	1.60275e-08	11.348
ENSG00000234072	AC074117.1	long_non_coding	1.00149	2.51926	6.20109	1.59086e-09	1.64692e-08	11.3276
ENSG00000162595	DIRAS3	protein_coding	-1.75862	0.206207	-6.19774	1.62167e-09	1.67659e-08	11.3105
ENSG00000178726	THBD	protein_coding	-1.21444	4.98328	-6.1975	1.62391e-09	1.67779e-08	10.9693
ENSG00000105717	PBX4	protein_coding	1.29137	1.29412	6.19685	1.62994e-09	1.6829e-08	11.3374
ENSG00000137941	TTLL7	protein_coding	-1.7756	2.53734	-6.19597	1.63818e-09	1.69029e-08	11.1413
ENSG00000105963	ADAP1	protein_coding	1.47791	5.08751	6.19418	1.65499e-09	1.7065e-08	11.1263
ENSG00000197256	KANK2	protein_coding	-1.32506	6.20759	-6.19169	1.67868e-09	1.72978e-08	10.9253
ENSG00000163918	RFC4	protein_coding	1.02819	3.97673	6.19049	1.6903e-09	1.74061e-08	11.1856
ENSG00000145020	AMT	protein_coding	-1.18473	2.56992	-6.18875	1.70712e-09	1.75676e-08	11.1319
ENSG00000165475	CRYL1	protein_coding	-1.10975	4.8257	-6.1849	1.74514e-09	1.79352e-08	10.9073
ENSG00000138606	SHF	protein_coding	-1.42818	1.7886	-6.18442	1.74991e-09	1.79724e-08	11.167
ENSG00000133116	KL	protein_coding	-1.55296	0.795221	-6.18274	1.76674e-09	1.81213e-08	11.2128
ENSG00000182324	KCNJ14	protein_coding	1.29975	1.00124	6.18068	1.78766e-09	1.83118e-08	11.2519
ENSG00000134874	DZIP1	protein_coding	-1.37969	2.67579	-6.17938	1.80094e-09	1.84357e-08	11.0702
ENSG00000182957	SPATA13	protein_coding	1.01558	5.49153	6.17872	1.80774e-09	1.84931e-08	10.962
ENSG00000107317	PTGDS	protein_coding	-2.0033	4.5293	-6.17729	1.82255e-09	1.86324e-08	10.854
ENSG00000111331	OAS3	protein_coding	1.22547	7.0712	6.17539	1.84247e-09	1.87744e-08	10.8473
ENSG00000095637	SORBS1	protein_coding	-2.17067	6.14757	-6.17365	1.86079e-09	1.89239e-08	10.841
ENSG00000196793	ZNF239	protein_coding	1.27511	2.39069	6.16652	1.93799e-09	1.96577e-08	11.1512
ENSG00000169071	ROR2	protein_coding	-1.76027	3.34852	-6.16614	1.94217e-09	1.96744e-08	10.8917
ENSG00000100526	CDKN3	protein_coding	1.62753	3.55957	6.16188	1.98985e-09	2.01313e-08	11.0873
ENSG00000049768	FOXP3	protein_coding	1.75692	2.35178	6.15496	2.06977e-09	2.08314e-08	11.0978
ENSG00000161888	SPC24	protein_coding	1.25386	2.87726	6.15132	2.11315e-09	2.12543e-08	11.0473
ENSG00000246582	AC100861.1	long_non_coding	1.33922	1.42103	6.14567	2.18212e-09	2.18774e-08	11.0572
ENSG00000114853	ZBTB47	protein_coding	-1.09177	4.02947	-6.14165	2.23249e-09	2.23025e-08	10.7373
ENSG00000165457	FOLR2	protein_coding	-1.61706	2.55083	-6.14051	2.24699e-09	2.24123e-08	10.8325
ENSG00000169946	ZFPM2	protein_coding	-1.59128	1.87632	-6.13868	2.2704e-09	2.26313e-08	10.9079
ENSG00000113389	NPR3	protein_coding	-2.06984	1.02593	-6.13843	2.27369e-09	2.26496e-08	10.9363
ENSG00000101311	FERMT1	protein_coding	1.77127	6.34991	6.13751	2.28558e-09	2.27535e-08	10.7101
ENSG00000229152	ANKRD10-IT1	long_non_coding	1.35549	2.20413	6.1347	2.32239e-09	2.30904e-08	10.9846
ENSG00000162849	KIF26B	protein_coding	2.37599	4.29855	6.13398	2.33189e-09	2.31553e-08	10.9331
ENSG00000158106	RHPN1	protein_coding	1.64441	3.68738	6.1337	2.3355e-09	2.31763e-08	10.9309
ENSG00000124615	MOCS1	protein_coding	-1.15193	3.11503	-6.13097	2.372e-09	2.35236e-08	10.7628
ENSG00000235501	AC105942.1	long_non_coding	-1.3138	1.03808	-6.12912	2.39702e-09	2.37415e-08	10.9183
ENSG00000160191	PDE9A	protein_coding	-1.62238	2.13526	-6.12628	2.43594e-09	2.40963e-08	10.8038
ENSG00000180914	OXTR	protein_coding	1.8193	0.828835	6.12212	2.49401e-09	2.46394e-08	10.9369
ENSG00000224081	SLC44A3-AS1	pseudogene	1.38646	1.26676	6.11921	2.53556e-09	2.50182e-08	10.9164
ENSG00000111490	TBC1D30	protein_coding	1.61126	3.53328	6.10909	2.68493e-09	2.6425e-08	10.7995
ENSG00000105649	RAB3A	protein_coding	-1.04278	1.68796	-6.10896	2.68699e-09	2.64286e-08	10.7844
ENSG00000134532	SOX5	protein_coding	-1.40932	1.19055	-6.10629	2.72791e-09	2.68141e-08	10.7822
ENSG00000099864	PALM	protein_coding	-1.58185	3.56902	-6.10566	2.73766e-09	2.6876e-08	10.543
ENSG00000272734	ADIRF-AS1	long_non_coding	-1.38663	1.17448	-6.10475	2.75171e-09	2.69969e-08	10.773
ENSG00000175643	RMI2	protein_coding	1.38433	3.65025	6.09904	2.84202e-09	2.78319e-08	10.7271
ENSG00000223813	AC007255.1	long_non_coding	1.67368	0.451371	6.09485	2.90995e-09	2.84597e-08	10.7904
ENSG00000239672	NME1	protein_coding	1.29686	5.46885	6.09354	2.93168e-09	2.86543e-08	10.5127
ENSG00000128944	KNSTRN	protein_coding	1.1363	3.97197	6.0914	2.9672e-09	2.89651e-08	10.6483
ENSG00000164342	TLR3	protein_coding	-1.27754	3.53692	-6.08625	3.05483e-09	2.97832e-08	10.456
ENSG00000169860	P2RY1	protein_coding	-1.45369	1.63184	-6.08566	3.06494e-09	2.9863e-08	10.641
ENSG00000113580	NR3C1	protein_coding	-1.11989	5.20379	-6.07864	3.18866e-09	3.09716e-08	10.3074
ENSG00000115226	FNDC4	protein_coding	-1.34968	1.9958	-6.07714	3.21576e-09	3.11959e-08	10.5668
ENSG00000149557	FEZ1	protein_coding	-1.25929	2.57774	-6.07671	3.22345e-09	3.12511e-08	10.5243
ENSG00000124785	NRN1	protein_coding	-1.56673	1.69834	-6.07575	3.2411e-09	3.1383e-08	10.5714
ENSG00000137573	SULF1	protein_coding	2.00731	6.92998	6.07227	3.30515e-09	3.19419e-08	10.3405
ENSG00000196335	STK31	protein_coding	2.64349	1.15432	6.07098	3.32929e-09	3.21371e-08	10.6615
ENSG00000166086	JAM3	protein_coding	-1.29598	4.33582	-6.06713	3.40224e-09	3.27802e-08	10.2866
ENSG00000111077	TNS2	protein_coding	-1.1696	5.9716	-6.06347	3.47289e-09	3.34402e-08	10.2145
ENSG00000121310	ECHDC2	protein_coding	-1.07662	4.84598	-6.06289	3.48436e-09	3.353e-08	10.2373
ENSG00000231607	DLEU2	long_non_coding	1.27174	2.47624	6.06158	3.51002e-09	3.37352e-08	10.5784
ENSG00000089486	CDIP1	protein_coding	-1.10187	4.25768	-6.05848	3.57171e-09	3.43069e-08	10.2515
ENSG00000174938	SEZ6L2	protein_coding	1.76473	6.02519	6.0579	3.58342e-09	3.43982e-08	10.3019
ENSG00000235173	HGH1	protein_coding	1.02057	5.3057	6.05418	3.65915e-09	3.50603e-08	10.2976
ENSG00000124749	COL21A1	protein_coding	-1.88499	0.419556	-6.0505	3.73561e-09	3.56831e-08	10.5032
ENSG00000082684	SEMA5B	protein_coding	1.56786	1.15419	6.04961	3.75431e-09	3.58397e-08	10.5448
ENSG00000111752	PHC1	protein_coding	-1.00814	3.11109	-6.04678	3.81434e-09	3.63633e-08	10.325
ENSG00000154914	USP43	protein_coding	1.72112	3.27094	6.04578	3.83594e-09	3.65294e-08	10.4732
ENSG00000177606	JUN	protein_coding	-1.06819	7.61905	-6.04359	3.88342e-09	3.69364e-08	10.1396
ENSG00000253293	HOXA10	protein_coding	4.08465	2.28262	6.04197	3.91882e-09	3.72276e-08	10.5051
ENSG00000109099	PMP22	protein_coding	-1.20107	5.74885	-6.04106	3.93874e-09	3.73258e-08	10.0922
ENSG00000260942	CAPN10-AS1	long_non_coding	1.06771	0.498311	6.03856	3.99439e-09	3.78071e-08	10.4876
ENSG00000231731	AC010976.1	long_non_coding	1.20024	0.123466	6.03824	4.00154e-09	3.78517e-08	10.4873
ENSG00000184451	CCR10	protein_coding	-1.35509	0.388587	-6.03764	4.01513e-09	3.79573e-08	10.4445
ENSG00000130203	APOE	protein_coding	1.99345	7.17418	6.03664	4.03771e-09	3.81244e-08	10.1129
ENSG00000198758	EPS8L3	protein_coding	2.8218	5.75172	6.03423	4.09254e-09	3.85953e-08	10.2877
ENSG00000145147	SLIT2	protein_coding	-1.92316	2.66373	-6.03368	4.10519e-09	3.86912e-08	10.2279
ENSG00000130589	HELZ2	protein_coding	1.04483	6.94311	6.03347	4.11016e-09	3.87146e-08	10.0663
ENSG00000150054	MPP7	protein_coding	-1.4921	4.51629	-6.0333	4.1139e-09	3.87264e-08	10.0783
ENSG00000166451	CENPN	protein_coding	1.09382	3.8943	6.02928	4.20757e-09	3.95126e-08	10.3148
ENSG00000189377	CXCL17	protein_coding	-3.29002	3.44632	-6.02939	4.20506e-09	3.95126e-08	10.0583
ENSG00000084674	APOB	protein_coding	-3.42798	0.843125	-6.02624	4.27981e-09	4.01184e-08	10.2228
ENSG00000254815	AP006284.1	long_non_coding	1.79217	0.268683	6.02369	4.3415e-09	4.06478e-08	10.4096
ENSG00000105609	LILRB5	protein_coding	-1.48014	1.5893	-6.02215	4.37902e-09	4.09175e-08	10.2932
ENSG00000101898	MCTS2P	pseudogene	1.12784	0.36654	6.02104	4.4062e-09	4.11052e-08	10.395
ENSG00000185482	STAC3	protein_coding	1.13232	1.00049	6.01957	4.44281e-09	4.14219e-08	10.3825
ENSG00000134013	LOXL2	protein_coding	1.27263	5.7024	6.01871	4.46401e-09	4.15698e-08	10.0926
ENSG00000180447	GAS1	protein_coding	-1.95643	2.92493	-6.01818	4.47742e-09	4.16697e-08	10.1168
ENSG00000164087	POC1A	protein_coding	1.34565	3.20302	6.01745	4.49573e-09	4.18151e-08	10.3081
ENSG00000049249	TNFRSF9	protein_coding	1.82266	1.74318	6.01492	4.55976e-09	4.236e-08	10.3551
ENSG00000096433	ITPR3	protein_coding	1.0276	7.84538	6.01399	4.58343e-09	4.25546e-08	9.94758
ENSG00000112214	FHL5	protein_coding	-1.36077	0.627171	-6.01357	4.59417e-09	4.26035e-08	10.3096
ENSG00000163531	NFASC	protein_coding	-1.82804	3.89876	-6.01264	4.61817e-09	4.28005e-08	9.99392
ENSG00000234456	MAGI2-AS3	long_non_coding	-1.27806	2.92379	-6.00787	4.74303e-09	4.39055e-08	10.1148
ENSG00000054967	RELT	protein_coding	1.05379	2.97444	6.00716	4.7619e-09	4.4054e-08	10.2559
ENSG00000145335	SNCA	protein_coding	-1.5171	0.563026	-6.00034	4.94657e-09	4.56539e-08	10.2363
ENSG00000087116	ADAMTS2	protein_coding	2.21527	5.38133	5.99958	4.96748e-09	4.58197e-08	10.119
ENSG00000250899	AC125807.2	long_non_coding	1.06941	2.09058	5.9988	4.98936e-09	4.59943e-08	10.2487
ENSG00000249669	CARMN	long_non_coding	-1.99541	2.6048	-5.99798	5.01209e-09	4.61764e-08	10.0425
ENSG00000180251	SLC9A4	protein_coding	-3.06534	0.300905	-5.99397	5.12558e-09	4.71663e-08	10.1127
ENSG00000140451	PIF1	protein_coding	1.1621	2.42785	5.99274	5.16069e-09	4.74613e-08	10.2081
ENSG00000084764	MAPRE3	protein_coding	-1.13217	3.1308	-5.9908	5.21688e-09	4.79497e-08	10.0005
ENSG00000143772	ITPKB	protein_coding	-1.24051	5.35018	-5.98989	5.24328e-09	4.81639e-08	9.81867
ENSG00000078295	ADCY2	protein_coding	-1.9058	0.909005	-5.98565	5.36872e-09	4.92871e-08	10.1255
ENSG00000167524	SGK494	protein_coding	1.18994	1.61073	5.98428	5.40996e-09	4.96365e-08	10.1859
ENSG00000166106	ADAMTS15	protein_coding	-1.65361	1.80519	-5.97174	5.80092e-09	5.30672e-08	9.98863
ENSG00000112186	CAP2	protein_coding	-1.63343	3.01219	-5.96801	5.92216e-09	5.41445e-08	9.86875
ENSG00000124225	PMEPA1	protein_coding	1.62295	6.8398	5.96713	5.95131e-09	5.4379e-08	9.74253
ENSG00000137309	HMGA1	protein_coding	1.14663	8.65481	5.96227	6.1141e-09	5.5703e-08	9.67687
ENSG00000138639	ARHGAP24	protein_coding	-1.12165	3.41509	-5.962	6.12325e-09	5.57538e-08	9.81099
ENSG00000023902	PLEKHO1	protein_coding	-1.25424	4.97419	-5.95932	6.21526e-09	5.65585e-08	9.66495
ENSG00000172915	NBEA	protein_coding	-1.89435	2.38821	-5.95744	6.28031e-09	5.71171e-08	9.85161
ENSG00000105974	CAV1	protein_coding	-1.46743	5.86052	-5.95428	6.39135e-09	5.80591e-08	9.62325
ENSG00000102466	FGF14	protein_coding	-1.93834	-0.0538785	-5.95361	6.4153e-09	5.82088e-08	9.9982
ENSG00000131650	KREMEN2	protein_coding	1.90628	0.130113	5.95227	6.46293e-09	5.85727e-08	10.0311
ENSG00000142185	TRPM2	protein_coding	1.69975	3.64536	5.94679	6.66262e-09	6.02422e-08	9.92597
ENSG00000113140	SPARC	protein_coding	1.16315	9.34472	5.94641	6.6767e-09	6.03344e-08	9.61003
ENSG00000225507	AC069282.1	pseudogene	1.01286	0.353381	5.9462	6.68425e-09	6.03676e-08	9.99798
ENSG00000180190	TDRP	protein_coding	-1.38718	1.04297	-5.94598	6.69259e-09	6.04079e-08	9.92947
ENSG00000254122	PCDHGB7	protein_coding	-1.31673	1.83917	-5.94318	6.79725e-09	6.13171e-08	9.86755
ENSG00000272763	AC103702.2	long_non_coding	3.79504	2.36808	5.94303	6.8028e-09	6.13316e-08	9.97978
ENSG00000079462	PAFAH1B3	protein_coding	1.22882	4.61507	5.94204	6.84022e-09	6.15826e-08	9.7787
ENSG00000135100	HNF1A	protein_coding	2.56064	3.82936	5.94058	6.8957e-09	6.20255e-08	9.91455
ENSG00000279495	AL928654.5	TEC	1.20567	1.08857	5.9347	7.12382e-09	6.39296e-08	9.93214
ENSG00000140876	NUDT7	protein_coding	-1.09896	0.725766	-5.93357	7.16833e-09	6.4292e-08	9.8864
ENSG00000150281	CTF1	protein_coding	-1.64779	2.00909	-5.92673	7.445e-09	6.66199e-08	9.74366
ENSG00000188064	WNT7B	protein_coding	3.52499	1.02558	5.92528	7.50465e-09	6.69997e-08	9.8879
ENSG00000173320	STOX2	protein_coding	-1.54389	2.10053	-5.92058	7.70231e-09	6.86069e-08	9.70007
ENSG00000225614	ZNF469	protein_coding	2.21978	3.60368	5.91789	7.81742e-09	6.94414e-08	9.79663
ENSG00000164107	HAND2	protein_coding	-2.86559	1.34257	-5.91388	7.99219e-09	7.08243e-08	9.65151
ENSG00000006747	SCIN	protein_coding	-1.71261	2.90335	-5.91292	8.03487e-09	7.11217e-08	9.53468
ENSG00000104413	ESRP1	protein_coding	1.53577	6.71159	5.91234	8.06064e-09	7.13092e-08	9.44051
ENSG00000162873	KLHDC8A	protein_coding	-1.23229	0.321964	-5.91064	8.13667e-09	7.19409e-08	9.77336
ENSG00000133069	TMCC2	protein_coding	-1.15884	0.862362	-5.9096	8.18314e-09	7.23108e-08	9.75304
ENSG00000133392	MYH11	protein_coding	-3.64338	8.24904	-5.90137	8.56315e-09	7.56258e-08	9.47111
ENSG00000175832	ETV4	protein_coding	2.7288	4.69818	5.89864	8.69283e-09	7.6684e-08	9.65835
ENSG00000149534	MS4A2	protein_coding	-1.7886	0.725395	-5.89628	8.80668e-09	7.75566e-08	9.6594
ENSG00000183742	MACC1	protein_coding	1.98572	5.67842	5.8957	8.83488e-09	7.77372e-08	9.48535
ENSG00000198074	AKR1B10	protein_coding	-3.53455	4.60352	-5.89565	8.83718e-09	7.77372e-08	9.32576
ENSG00000112293	GPLD1	protein_coding	-1.27461	0.219272	-5.89548	8.84541e-09	7.77657e-08	9.69909
ENSG00000140853	NLRC5	protein_coding	1.22424	5.8674	5.89313	8.96057e-09	7.87336e-08	9.39099
ENSG00000258839	MC1R	protein_coding	1.16098	1.35195	5.89182	9.0256e-09	7.92603e-08	9.7023
ENSG00000116771	AGMAT	protein_coding	2.11626	4.10181	5.88211	9.52068e-09	8.34668e-08	9.56877
ENSG00000096060	FKBP5	protein_coding	-1.24208	5.5955	-5.88108	9.57466e-09	8.38928e-08	9.23048
ENSG00000099953	MMP11	protein_coding	3.38167	5.20322	5.87445	9.92943e-09	8.66599e-08	9.54138
ENSG00000153162	BMP6	protein_coding	-1.47649	1.15173	-5.87392	9.95882e-09	8.68677e-08	9.5274
ENSG00000122121	XPNPEP2	protein_coding	-2.46848	1.57663	-5.87229	1.0048e-08	8.75518e-08	9.41567
ENSG00000008441	NFIX	protein_coding	-1.05575	7.07648	-5.87036	1.01549e-08	8.84295e-08	9.19002
ENSG00000125740	FOSB	protein_coding	-2.19376	5.00985	-5.86552	1.04281e-08	9.05047e-08	9.15052
ENSG00000249859	PVT1	long_non_coding	1.48395	3.49961	5.86474	1.0473e-08	9.08436e-08	9.49223
ENSG00000111665	CDCA3	protein_coding	1.50691	4.09611	5.8617	1.0649e-08	9.2268e-08	9.4272
ENSG00000143416	SELENBP1	protein_coding	-1.39498	5.64618	-5.86064	1.0711e-08	9.27532e-08	9.12101
ENSG00000205795	CYS1	protein_coding	-1.95133	1.67787	-5.85574	1.10027e-08	9.51206e-08	9.37487
ENSG00000165071	TMEM71	protein_coding	-1.31724	0.678586	-5.85305	1.11657e-08	9.64764e-08	9.45754
ENSG00000069011	PITX1	protein_coding	-1.36074	5.857	-5.84952	1.13834e-08	9.83022e-08	9.06202
ENSG00000165923	AGBL2	protein_coding	1.39725	0.348602	5.84625	1.15894e-08	9.98595e-08	9.47551
ENSG00000262585	LINC01979	long_non_coding	1.95853	0.336921	5.84312	1.17888e-08	1.01354e-07	9.45935
ENSG00000143816	WNT9A	protein_coding	-1.86325	1.42832	-5.84246	1.18321e-08	1.0167e-07	9.33363
ENSG00000146267	FAXC	protein_coding	-2.13906	0.764245	-5.83889	1.20649e-08	1.03556e-07	9.34703
ENSG00000163751	CPA3	protein_coding	-1.76266	3.08066	-5.83813	1.21155e-08	1.03933e-07	9.12385
ENSG00000086619	ERO1B	protein_coding	-1.10885	3.27189	-5.83773	1.21415e-08	1.04099e-07	9.15985
ENSG00000275410	HNF1B	protein_coding	3.17074	4.25062	5.83033	1.2642e-08	1.08092e-07	9.33683
ENSG00000154096	THY1	protein_coding	1.42182	6.35543	5.82993	1.26698e-08	1.0827e-07	9.0364
ENSG00000147027	TMEM47	protein_coding	-1.37299	4.51796	-5.82959	1.26932e-08	1.08411e-07	8.9913
ENSG00000111846	GCNT2	protein_coding	-1.30816	2.85149	-5.82841	1.27755e-08	1.09054e-07	9.13953
ENSG00000171388	APLN	protein_coding	2.34605	2.27252	5.82727	1.28555e-08	1.09635e-07	9.3662
ENSG00000105426	PTPRS	protein_coding	-1.59352	4.87889	-5.82269	1.31808e-08	1.12144e-07	8.92943
ENSG00000149418	ST14	protein_coding	1.19313	7.9932	5.82218	1.32171e-08	1.12393e-07	8.91998
ENSG00000261373	VPS9D1-AS1	long_non_coding	1.89764	2.87342	5.82204	1.32269e-08	1.12414e-07	9.31155
ENSG00000178623	GPR35	protein_coding	1.76193	4.98994	5.81895	1.34522e-08	1.14204e-07	9.12816
ENSG00000198108	CHSY3	protein_coding	1.26177	1.38082	5.81651	1.3632e-08	1.15668e-07	9.31008
ENSG00000008300	CELSR3	protein_coding	2.27874	3.83772	5.81528	1.37234e-08	1.1638e-07	9.24837
ENSG00000088305	DNMT3B	protein_coding	1.8661	2.59599	5.8148	1.37599e-08	1.16626e-07	9.28286
ENSG00000280143	AP000892.3	TEC	-1.78527	2.24747	-5.81311	1.38867e-08	1.17573e-07	9.11688
ENSG00000146966	DENND2A	protein_coding	-1.04542	2.46567	-5.80373	1.46146e-08	1.23399e-07	9.09208
ENSG00000182568	SATB1	protein_coding	-1.14881	4.62731	-5.80247	1.4715e-08	1.24113e-07	8.85166
ENSG00000183690	EFHC2	protein_coding	-1.70044	0.115235	-5.8023	1.47286e-08	1.2416e-07	9.20331
ENSG00000172403	SYNPO2	protein_coding	-2.93273	6.12379	-5.80213	1.47419e-08	1.24205e-07	8.8515
ENSG00000160161	CILP2	protein_coding	2.6492	0.800623	5.80053	1.48706e-08	1.25222e-07	9.23798
ENSG00000260686	AC008669.1	long_non_coding	-1.15433	0.225806	-5.79946	1.49574e-08	1.25885e-07	9.20098
ENSG00000091879	ANGPT2	protein_coding	1.46872	3.5024	5.79711	1.51496e-08	1.27434e-07	9.13854
ENSG00000257167	TMPO-AS1	long_non_coding	1.08194	1.84424	5.79537	1.52941e-08	1.2851e-07	9.18436
ENSG00000140682	TGFB1I1	protein_coding	-1.3908	5.50089	-5.7945	1.53659e-08	1.29044e-07	8.77169
ENSG00000122861	PLAU	protein_coding	1.62365	5.52658	5.79205	1.55721e-08	1.30675e-07	8.93182
ENSG00000111799	COL12A1	protein_coding	1.37911	7.4887	5.79199	1.55769e-08	1.30675e-07	8.76855
ENSG00000173581	CCDC106	protein_coding	-1.23887	2.98876	-5.79054	1.57004e-08	1.31569e-07	8.94174
ENSG00000127831	VIL1	protein_coding	3.30271	6.20788	5.79009	1.57382e-08	1.31815e-07	8.99242
ENSG00000240225	ZNF542P	pseudogene	-1.33327	1.70104	-5.78268	1.63847e-08	1.36861e-07	9.02841
ENSG00000114654	EFCC1	protein_coding	-1.19805	1.91158	-5.77774	1.68296e-08	1.40126e-07	8.99121
ENSG00000272455	AL391244.3	long_non_coding	1.0117	0.587523	5.77494	1.70866e-08	1.42039e-07	9.10359
ENSG00000118432	CNR1	protein_coding	-2.44448	0.442398	-5.77213	1.73488e-08	1.43988e-07	8.99781
ENSG00000129195	PIMREG	protein_coding	1.47868	2.43633	5.77184	1.73763e-08	1.44062e-07	9.05347
ENSG00000166501	PRKCB	protein_coding	-1.61973	3.84148	-5.77124	1.74324e-08	1.44451e-07	8.72191
ENSG00000129757	CDKN1C	protein_coding	-1.41059	3.84752	-5.76857	1.7686e-08	1.46396e-07	8.72076
ENSG00000205940	HSP90AB2P	pseudogene	1.00941	-0.0207871	5.76691	1.78457e-08	1.47561e-07	9.06587
ENSG00000078081	LAMP3	protein_coding	2.03807	3.62067	5.76497	1.8034e-08	1.48881e-07	8.98394
ENSG00000274979	AC020656.2	long_non_coding	3.01225	1.17274	5.76474	1.80565e-08	1.48988e-07	9.05299
ENSG00000176049	JAKMIP2	protein_coding	-1.52356	0.262875	-5.76198	1.83281e-08	1.51149e-07	8.99459
ENSG00000198453	ZNF568	protein_coding	-1.2655	1.31921	-5.7617	1.83566e-08	1.51303e-07	8.95007
ENSG00000100626	GALNT16	protein_coding	-1.88659	1.21345	-5.76097	1.84291e-08	1.51741e-07	8.9193
ENSG00000152056	AP1S3	protein_coding	1.37084	3.77296	5.7595	1.85753e-08	1.52864e-07	8.90715
ENSG00000130193	THEM6	protein_coding	1.08986	6.0465	5.75472	1.90624e-08	1.56541e-07	8.62974
ENSG00000180113	TDRD6	protein_coding	1.50485	0.759138	5.75366	1.9171e-08	1.5735e-07	8.99586
ENSG00000188921	HACD4	protein_coding	-1.12777	3.31147	-5.75019	1.95345e-08	1.59996e-07	8.70688
ENSG00000224397	SMIM25	long_non_coding	1.63898	1.75384	5.74702	1.98712e-08	1.62591e-07	8.94992
ENSG00000117877	CD3EAP	protein_coding	1.02062	2.31977	5.74688	1.98866e-08	1.62591e-07	8.91572
ENSG00000273151	AC073957.3	long_non_coding	1.51805	2.33469	5.7454	2.00461e-08	1.63756e-07	8.92376
ENSG00000163017	ACTG2	protein_coding	-3.33077	6.9883	-5.74324	2.02814e-08	1.65504e-07	8.58335
ENSG00000104951	IL4I1	protein_coding	1.93649	2.81615	5.73513	2.1188e-08	1.7218e-07	8.86439
ENSG00000136883	KIF12	protein_coding	2.76589	3.58729	5.73357	2.13662e-08	1.73447e-07	8.84824
ENSG00000149591	TAGLN	protein_coding	-2.17432	7.5983	-5.73185	2.15658e-08	1.74794e-07	8.50925
ENSG00000178498	DTX3	protein_coding	-1.27887	3.50466	-5.72865	2.19404e-08	1.77645e-07	8.56318
ENSG00000124920	MYRF	protein_coding	1.52237	6.85697	5.72775	2.20475e-08	1.78419e-07	8.45428
ENSG00000178752	ERFE	protein_coding	1.79311	0.391462	5.72506	2.23683e-08	1.8064e-07	8.85078
ENSG00000175772	LINC01106	long_non_coding	1.3723	0.875707	5.71777	2.32637e-08	1.87385e-07	8.8101
ENSG00000101194	SLC17A9	protein_coding	2.15022	4.86912	5.71731	2.33211e-08	1.87581e-07	8.65603
ENSG00000126785	RHOJ	protein_coding	-1.12492	3.59748	-5.71728	2.33241e-08	1.87581e-07	8.50958
ENSG00000154553	PDLIM3	protein_coding	-1.87655	5.57355	-5.71729	2.33238e-08	1.87581e-07	8.36924
ENSG00000128872	TMOD2	protein_coding	-1.07629	3.44077	-5.70979	2.42826e-08	1.95087e-07	8.49104
ENSG00000177508	IRX3	protein_coding	-2.12744	0.728695	-5.70665	2.46958e-08	1.97998e-07	8.64456
ENSG00000038427	VCAN	protein_coding	1.449	6.99874	5.70673	2.4685e-08	1.97998e-07	8.34266
ENSG00000171119	NRTN	protein_coding	-1.54535	1.19871	-5.70255	2.52446e-08	2.02191e-07	8.63839
ENSG00000184226	PCDH9	protein_coding	-2.07045	0.762995	-5.70098	2.54584e-08	2.03798e-07	8.63424
ENSG00000106123	EPHB6	protein_coding	-1.59951	2.30391	-5.70018	2.5568e-08	2.04543e-07	8.51234
ENSG00000187068	C3orf70	protein_coding	-1.64729	2.99842	-5.70011	2.55777e-08	2.04543e-07	8.44399
ENSG00000160932	LY6E	protein_coding	1.26075	8.1564	5.69868	2.57744e-08	2.0601e-07	8.27329
ENSG00000205089	CCNI2	protein_coding	2.0892	2.39458	5.69851	2.57982e-08	2.06094e-07	8.69232
ENSG00000099849	RASSF7	protein_coding	1.24692	5.32531	5.69741	2.59503e-08	2.07097e-07	8.40377
ENSG00000164611	PTTG1	protein_coding	1.53745	4.59689	5.69263	2.66236e-08	2.12144e-07	8.49721
ENSG00000111907	TPD52L1	protein_coding	-1.75107	2.7861	-5.69242	2.66534e-08	2.12273e-07	8.39796
ENSG00000162520	SYNC	protein_coding	-1.77913	1.39937	-5.68852	2.72159e-08	2.16311e-07	8.54264
ENSG00000125968	ID1	protein_coding	-1.37673	6.11053	-5.68723	2.74046e-08	2.17699e-07	8.21248
ENSG00000256967	AC018653.3	long_non_coding	1.13857	0.136439	5.68464	2.77884e-08	2.2041e-07	8.64506
ENSG00000121297	TSHZ3	protein_coding	-1.21553	3.22779	-5.6784	2.87319e-08	2.27315e-07	8.34819
ENSG00000110492	MDK	protein_coding	1.37839	7.62974	5.678	2.87935e-08	2.27686e-07	8.16807
ENSG00000196684	HSH2D	protein_coding	1.43066	4.03016	5.67631	2.9054e-08	2.29514e-07	8.45493
ENSG00000127311	HELB	protein_coding	1.00659	3.88883	5.6761	2.90864e-08	2.29645e-07	8.44992
ENSG00000105767	CADM4	protein_coding	-1.15285	3.19834	-5.67601	2.91002e-08	2.29645e-07	8.33267
ENSG00000134531	EMP1	protein_coding	-1.41196	6.61664	-5.67363	2.9474e-08	2.32477e-07	8.15321
ENSG00000188368	PRR19	protein_coding	1.49145	0.362205	5.67255	2.96438e-08	2.33462e-07	8.58347
ENSG00000225361	PPP1R26-AS1	long_non_coding	1.10501	0.660458	5.66323	3.11563e-08	2.44631e-07	8.53273
ENSG00000171877	FRMD5	protein_coding	1.77685	2.34963	5.66213	3.13401e-08	2.45951e-07	8.50324
ENSG00000241388	HNF1A-AS1	long_non_coding	3.05288	3.73001	5.65992	3.17113e-08	2.48612e-07	8.47437
ENSG00000167772	ANGPTL4	protein_coding	-1.42566	2.80439	-5.65776	3.20793e-08	2.51245e-07	8.26062
ENSG00000173698	ADGRG2	protein_coding	-1.4885	0.635101	-5.65756	3.2113e-08	2.51382e-07	8.43676
ENSG00000062822	POLD1	protein_coding	1.04545	4.77447	5.65626	3.23364e-08	2.5275e-07	8.2542
ENSG00000135472	FAIM2	protein_coding	-1.77217	1.44582	-5.65175	3.31232e-08	2.58511e-07	8.34374
ENSG00000127920	GNG11	protein_coding	-1.03063	3.9978	-5.64879	3.36497e-08	2.62357e-07	8.11061
ENSG00000164749	HNF4G	protein_coding	2.37032	4.85037	5.64801	3.37901e-08	2.63319e-07	8.30655
ENSG00000106772	PRUNE2	protein_coding	-2.36969	4.64306	-5.64717	3.39424e-08	2.64374e-07	8.00974
ENSG00000213073	AL353625.1	pseudogene	1.15193	0.372482	5.64686	3.39986e-08	2.64679e-07	8.45264
ENSG00000103253	HAGHL	protein_coding	1.62953	2.28318	5.64588	3.41768e-08	2.65933e-07	8.41863
ENSG00000124191	TOX2	protein_coding	-1.06958	2.33853	-5.64523	3.42944e-08	2.66582e-07	8.27641
ENSG00000185686	PRAME	protein_coding	4.24544	0.189166	5.64371	3.45739e-08	2.68621e-07	8.43741
ENSG00000197951	ZNF71	protein_coding	-1.21542	2.22116	-5.63783	3.56723e-08	2.76328e-07	8.24134
ENSG00000115041	KCNIP3	protein_coding	-1.56834	1.24053	-5.63687	3.58539e-08	2.77596e-07	8.29689
ENSG00000077063	CTTNBP2	protein_coding	-1.6449	1.54727	-5.63635	3.59534e-08	2.78228e-07	8.26527
ENSG00000166592	RRAD	protein_coding	-1.74527	2.11067	-5.6342	3.63662e-08	2.81003e-07	8.201
ENSG00000101670	LIPG	protein_coding	2.17085	4.22607	5.63358	3.64879e-08	2.81804e-07	8.28064
ENSG00000108405	P2RX1	protein_coding	-1.46232	1.37277	-5.63002	3.71838e-08	2.86801e-07	8.24955
ENSG00000154065	ANKRD29	protein_coding	-1.50039	2.28918	-5.62999	3.71901e-08	2.86801e-07	8.16758
ENSG00000127990	SGCE	protein_coding	-1.28935	3.45471	-5.62618	3.79497e-08	2.91791e-07	8.0361
ENSG00000038295	TLL1	protein_coding	-1.53737	0.241443	-5.62604	3.79781e-08	2.91866e-07	8.29606
ENSG00000088882	CPXM1	protein_coding	2.16566	3.23409	5.6259	3.80069e-08	2.91942e-07	8.29585
ENSG00000160336	ZNF761	protein_coding	1.09678	4.05397	5.6245	3.82895e-08	2.93679e-07	8.17705
ENSG00000091490	SEL1L3	protein_coding	1.03128	7.25322	5.62308	3.85806e-08	2.95765e-07	7.88494
ENSG00000157150	TIMP4	protein_coding	-1.68802	0.297981	-5.62047	3.91169e-08	2.99729e-07	8.26067
ENSG00000204588	LINC01123	long_non_coding	1.31704	0.838606	5.61718	3.98065e-08	3.04563e-07	8.29978
ENSG00000240184	PCDHGC3	protein_coding	-1.26836	3.7758	-5.61513	4.02416e-08	3.0759e-07	7.94264
ENSG00000171596	NMUR1	protein_coding	-1.39486	0.353148	-5.61413	4.04557e-08	3.09075e-07	8.23801
ENSG00000225556	C2CD4D	protein_coding	1.37758	1.25733	5.60208	4.31212e-08	3.27032e-07	8.21763
ENSG00000183199	AC093768.1	pseudogene	1.02393	2.12274	5.60071	4.34364e-08	3.29102e-07	8.17838
ENSG00000129993	CBFA2T3	protein_coding	-1.37123	2.2197	-5.60078	4.34195e-08	3.29102e-07	8.02964
ENSG00000130635	COL5A1	protein_coding	1.32076	7.9795	5.59984	4.36356e-08	3.3029e-07	7.76294
ENSG00000263528	IKBKE	protein_coding	1.08548	4.30641	5.59848	4.39503e-08	3.32026e-07	8.00467
ENSG00000161996	WDR90	protein_coding	1.00705	4.96986	5.59277	4.52971e-08	3.41538e-07	7.91102
ENSG00000007402	CACNA2D2	protein_coding	-1.35728	1.30773	-5.59128	4.56566e-08	3.44021e-07	8.06862
ENSG00000145604	SKP2	protein_coding	1.13941	4.78855	5.5865	4.68239e-08	3.51518e-07	7.90445
ENSG00000231806	PCAT7	long_non_coding	1.66499	0.320204	5.58512	4.71662e-08	3.53746e-07	8.14291
ENSG00000112379	ARFGEF3	protein_coding	1.33026	5.96695	5.58466	4.72815e-08	3.54441e-07	7.77323
ENSG00000171365	CLCN5	protein_coding	1.14943	4.26112	5.58213	4.79156e-08	3.58676e-07	7.94053
ENSG00000185483	ROR1	protein_coding	-1.22518	3.73542	-5.58216	4.79077e-08	3.58676e-07	7.78178
ENSG00000203706	SERTAD4-AS1	long_non_coding	-1.71936	0.750376	-5.58011	4.84301e-08	3.62353e-07	8.03238
ENSG00000074181	NOTCH3	protein_coding	1.08912	7.44071	5.57723	4.91722e-08	3.67199e-07	7.64944
ENSG00000106537	TSPAN13	protein_coding	1.18241	6.5405	5.57651	4.9358e-08	3.68374e-07	7.67694
ENSG00000105281	SLC1A5	protein_coding	1.0747	6.81346	5.57612	4.94606e-08	3.68823e-07	7.65952
ENSG00000128274	A4GALT	protein_coding	-1.13455	3.63623	-5.57556	4.96049e-08	3.69722e-07	7.7684
ENSG00000183963	SMTN	protein_coding	-1.41608	6.78504	-5.57466	4.98414e-08	3.71306e-07	7.6501
ENSG00000005469	CROT	protein_coding	-1.00393	3.29973	-5.57348	5.01518e-08	3.72728e-07	7.80421
ENSG00000188783	PRELP	protein_coding	-2.29472	4.67364	-5.57121	5.07556e-08	3.77035e-07	7.62008
ENSG00000184347	SLIT3	protein_coding	-1.54625	4.60562	-5.57047	5.0955e-08	3.78155e-07	7.63276
ENSG00000113749	HRH2	protein_coding	-1.35805	0.548716	-5.56244	5.31554e-08	3.93547e-07	7.96288
ENSG00000054219	LY75	protein_coding	1.44931	4.34927	5.5613	5.34744e-08	3.95533e-07	7.84671
ENSG00000171724	VAT1L	protein_coding	-1.44218	1.26066	-5.56114	5.35206e-08	3.95687e-07	7.91688
ENSG00000185101	ANO9	protein_coding	1.57965	4.96889	5.56006	5.38256e-08	3.97564e-07	7.77984
ENSG00000185274	GALNT17	protein_coding	-1.56559	0.730115	-5.55899	5.41297e-08	3.99191e-07	7.93517
ENSG00000111452	ADGRD1	protein_coding	-1.7288	2.34145	-5.55679	5.47605e-08	4.03512e-07	7.77613
ENSG00000237988	OR2I1P	pseudogene	3.1269	2.888	5.55669	5.47894e-08	4.03534e-07	7.98611
ENSG00000144959	NCEH1	protein_coding	1.1619	5.65204	5.54961	5.68656e-08	4.1764e-07	7.61345
ENSG00000105650	PDE4C	protein_coding	-1.63811	2.33739	-5.5464	5.78333e-08	4.23748e-07	7.70262
ENSG00000173207	CKS1B	protein_coding	1.04518	4.63879	5.54473	5.83411e-08	4.27067e-07	7.69562
ENSG00000153253	SCN3A	protein_coding	-1.4981	0.0108365	-5.54178	5.92522e-08	4.33299e-07	7.88165
ENSG00000187239	FNBP1	protein_coding	-1.33583	5.54798	-5.5417	5.9276e-08	4.33299e-07	7.46375
ENSG00000136002	ARHGEF4	protein_coding	-1.86091	2.49341	-5.54135	5.93844e-08	4.33888e-07	7.6738
ENSG00000154262	ABCA6	protein_coding	-1.48021	1.57648	-5.53063	6.28202e-08	4.57703e-07	7.74089
ENSG00000140678	ITGAX	protein_coding	1.67187	4.11307	5.52748	6.38654e-08	4.64666e-07	7.72492
ENSG00000027869	SH2D2A	protein_coding	1.20517	3.01617	5.525	6.47001e-08	4.70519e-07	7.75829
ENSG00000112877	CEP72	protein_coding	1.32355	2.9512	5.52471	6.4796e-08	4.70996e-07	7.7665
ENSG00000175305	CCNE2	protein_coding	1.07702	2.13213	5.52421	6.49671e-08	4.72019e-07	7.79398
ENSG00000141404	GNAL	protein_coding	-1.22659	2.55825	-5.52151	6.58932e-08	4.78302e-07	7.61909
ENSG00000171867	PRNP	protein_coding	-1.04341	6.46286	-5.5182	6.70414e-08	4.85883e-07	7.34769
ENSG00000048540	LMO3	protein_coding	-1.79427	1.31395	-5.50976	7.00672e-08	5.06239e-07	7.64143
ENSG00000159259	CHAF1B	protein_coding	1.0822	3.43414	5.50958	7.01332e-08	5.06303e-07	7.64765
ENSG00000065154	OAT	protein_coding	-1.02446	6.48096	-5.50956	7.0141e-08	5.06303e-07	7.30368
ENSG00000138615	CILP	protein_coding	-2.2208	2.08724	-5.5057	7.15662e-08	5.16351e-07	7.51579
ENSG00000103888	CEMIP	protein_coding	3.22991	4.71273	5.50367	7.2332e-08	5.21393e-07	7.65844
ENSG00000111186	WNT5B	protein_coding	-1.30082	2.44011	-5.4991	7.40771e-08	5.32248e-07	7.5041
ENSG00000062038	CDH3	protein_coding	2.76369	4.69801	5.49758	7.4667e-08	5.35991e-07	7.60024
ENSG00000157470	FAM81A	protein_coding	1.59131	2.58081	5.49538	7.55258e-08	5.41906e-07	7.64884
ENSG00000160606	TLCD1	protein_coding	1.56454	3.36729	5.49518	7.56046e-08	5.42222e-07	7.60243
ENSG00000143248	RGS5	protein_coding	-1.31349	7.73388	-5.49435	7.59332e-08	5.44328e-07	7.26969
ENSG00000277534	AC007996.1	long_non_coding	1.3186	1.49222	5.48912	7.8032e-08	5.58345e-07	7.64777
ENSG00000162614	NEXN	protein_coding	-1.62568	4.39932	-5.48063	8.15568e-08	5.81162e-07	7.18902
ENSG00000227372	TP73-AS1	pseudogene	-1.28925	2.76956	-5.47962	8.19866e-08	5.83958e-07	7.37351
ENSG00000135835	KIAA1614	protein_coding	-1.03045	1.7141	-5.47186	8.536e-08	6.06875e-07	7.46488
ENSG00000138640	FAM13A	protein_coding	-1.05119	4.25933	-5.47123	8.56405e-08	6.08591e-07	7.17657
ENSG00000146232	NFKBIE	protein_coding	1.0089	4.33016	5.46731	8.74033e-08	6.20552e-07	7.33748
ENSG00000230513	THAP7-AS1	long_non_coding	-1.00182	0.298552	-5.46638	8.78275e-08	6.23279e-07	7.51255
ENSG00000198467	TPM2	protein_coding	-1.80078	7.11849	-5.46375	8.90347e-08	6.30696e-07	7.11024
ENSG00000106571	GLI3	protein_coding	-1.32914	2.98097	-5.46277	8.94876e-08	6.3304e-07	7.26691
ENSG00000135525	MAP7	protein_coding	1.13051	5.67719	5.4628	8.94727e-08	6.3304e-07	7.16589
ENSG00000158486	DNAH3	protein_coding	1.62657	0.796605	5.45593	9.27165e-08	6.54395e-07	7.50056
ENSG00000109881	CCDC34	protein_coding	1.20073	4.08008	5.45407	9.36151e-08	6.60139e-07	7.31784
ENSG00000196437	ZNF569	protein_coding	-1.1815	1.10082	-5.45397	9.36633e-08	6.6018e-07	7.40661
ENSG00000113721	PDGFRB	protein_coding	1.1373	7.03192	5.45359	9.38489e-08	6.61189e-07	7.03678
ENSG00000102886	GDPD3	protein_coding	-1.29889	2.29062	-5.45348	9.3903e-08	6.61271e-07	7.27186
ENSG00000254290	AC124067.4	long_non_coding	3.28361	0.310043	5.45263	9.432e-08	6.63907e-07	7.48581
ENSG00000197872	FAM49A	protein_coding	-1.11734	3.06234	-5.45252	9.43737e-08	6.63985e-07	7.21631
ENSG00000100234	TIMP3	protein_coding	-1.4995	3.73445	-5.44849	9.63606e-08	6.77047e-07	7.09039
ENSG00000255031	AP002807.1	long_non_coding	1.03748	0.157343	5.44799	9.66129e-08	6.78207e-07	7.46327
ENSG00000196878	LAMB3	protein_coding	1.42509	7.27851	5.44769	9.67621e-08	6.78948e-07	7.0043
ENSG00000101825	MXRA5	protein_coding	1.29601	7.4446	5.44728	9.69696e-08	6.80098e-07	6.99582
ENSG00000233608	TWIST2	protein_coding	-1.53668	1.21832	-5.43726	1.02126e-07	7.14588e-07	7.29869
ENSG00000156510	HKDC1	protein_coding	3.19093	4.21212	5.4355	1.03059e-07	7.20532e-07	7.33597
ENSG00000167747	C19orf48	protein_coding	1.04672	5.51703	5.43462	1.0353e-07	7.23498e-07	7.03998
ENSG00000120915	EPHX2	protein_coding	-1.237	4.44267	-5.42798	1.07144e-07	7.4541e-07	6.935
ENSG00000105327	BBC3	protein_coding	1.26904	3.85767	5.42486	1.08881e-07	7.5682e-07	7.2048
ENSG00000072952	MRVI1	protein_coding	-1.53103	5.21077	-5.42046	1.11384e-07	7.72835e-07	6.85663
ENSG00000152939	MARVELD2	protein_coding	1.12783	4.86326	5.41997	1.11665e-07	7.74056e-07	7.03505
ENSG00000131188	PRR7	protein_coding	1.42732	3.52333	5.41974	1.11795e-07	7.7431e-07	7.21725
ENSG00000111962	UST	protein_coding	-1.50866	2.63883	-5.41815	1.12716e-07	7.79998e-07	7.05823
ENSG00000083720	OXCT1	protein_coding	-1.22336	4.42512	-5.41385	1.15245e-07	7.9608e-07	6.86746
ENSG00000134138	MEIS2	protein_coding	-1.15134	4.00469	-5.40904	1.18134e-07	8.1495e-07	6.88916
ENSG00000160539	PLPP7	protein_coding	-1.34027	0.596374	-5.40895	1.18188e-07	8.14963e-07	7.20782
ENSG00000279117	AP001972.5	TEC	-1.02724	3.39933	-5.39915	1.24298e-07	8.51813e-07	6.91892
ENSG00000272631	AC067750.1	long_non_coding	-1.10046	0.540292	-5.39836	1.24809e-07	8.54937e-07	7.16813
ENSG00000129474	AJUBA	protein_coding	1.41742	4.39059	5.39326	1.28122e-07	8.75707e-07	7.01811
ENSG00000136231	IGF2BP3	protein_coding	3.27529	2.25166	5.39291	1.28352e-07	8.76122e-07	7.18938
ENSG00000130518	KIAA1683	protein_coding	-1.23282	1.80913	-5.39294	1.28329e-07	8.76122e-07	7.04679
ENSG00000257702	LBX2-AS1	long_non_coding	1.25488	3.72465	5.38546	1.33352e-07	9.08267e-07	7.01437
ENSG00000181577	C6orf223	protein_coding	3.21143	1.95975	5.38514	1.33577e-07	9.09397e-07	7.15292
ENSG00000118513	MYB	protein_coding	2.30408	4.0055	5.37984	1.37253e-07	9.31573e-07	7.03221
ENSG00000132561	MATN2	protein_coding	-1.63307	4.73432	-5.37614	1.39884e-07	9.48191e-07	6.64669
ENSG00000166670	MMP10	protein_coding	2.50174	0.2825	5.37424	1.41255e-07	9.57067e-07	7.10357
ENSG00000006611	USH1C	protein_coding	2.3792	5.50823	5.3726	1.42446e-07	9.64719e-07	6.84913
ENSG00000163827	LRRC2	protein_coding	-1.62768	0.30977	-5.37164	1.43142e-07	9.68093e-07	7.02498
ENSG00000176771	NCKAP5	protein_coding	-1.26335	1.25743	-5.37157	1.43193e-07	9.68093e-07	6.97957
ENSG00000175084	DES	protein_coding	-4.14164	6.44657	-5.3667	1.46812e-07	9.89949e-07	6.67711
ENSG00000103202	NME4	protein_coding	-1.0862	5.46827	-5.36626	1.4714e-07	9.91331e-07	6.58851
ENSG00000182165	TP53TG1	long_non_coding	-1.00498	2.47846	-5.36495	1.4813e-07	9.9757e-07	6.85575
ENSG00000234602	MCIDAS	protein_coding	1.9462	0.0685044	5.36414	1.48748e-07	1.00086e-06	7.05518
ENSG00000210144	MT-TY	ncRNA	-1.56234	0.505582	-5.36212	1.50292e-07	1.01038e-06	6.96222
ENSG00000074527	NTN4	protein_coding	-1.06777	4.47477	-5.36219	1.50241e-07	1.01038e-06	6.61629
ENSG00000173894	CBX2	protein_coding	2.17866	2.80336	5.36052	1.51522e-07	1.0169e-06	6.99752
ENSG00000060709	RIMBP2	protein_coding	-2.15512	0.134926	-5.36024	1.51746e-07	1.01796e-06	6.95347
ENSG00000272141	AL390719.2	long_non_coding	1.82814	1.93937	5.35992	1.5199e-07	1.01916e-06	7.01274
ENSG00000123838	C4BPA	protein_coding	3.08814	0.2573	5.35872	1.52924e-07	1.0241e-06	7.0284
ENSG00000100154	TTC28	protein_coding	-1.10273	4.47493	-5.35873	1.52922e-07	1.0241e-06	6.60008
ENSG00000116774	OLFML3	protein_coding	-1.28613	4.42808	-5.35747	1.53904e-07	1.02977e-06	6.5874
ENSG00000277632	CCL3	protein_coding	1.86587	1.24642	5.35669	1.54518e-07	1.03344e-06	7.01409
ENSG00000118298	CA14	protein_coding	-1.16209	0.167667	-5.35514	1.55748e-07	1.04122e-06	6.9693
ENSG00000279196	AC135048.4	TEC	1.02544	0.342311	5.35359	1.56991e-07	1.04855e-06	7.00221
ENSG00000138735	PDE5A	protein_coding	-1.13631	4.86889	-5.35352	1.57047e-07	1.04855e-06	6.54729
ENSG00000166278	C2	protein_coding	1.71547	4.83917	5.35199	1.58279e-07	1.05627e-06	6.78244
ENSG00000073712	FERMT2	protein_coding	-1.34355	5.27031	-5.34469	1.64284e-07	1.09218e-06	6.48263
ENSG00000144668	ITGA9	protein_coding	-1.31018	4.19397	-5.34443	1.64504e-07	1.09319e-06	6.54244
ENSG00000077942	FBLN1	protein_coding	-1.99833	6.67783	-5.34191	1.66629e-07	1.10636e-06	6.49519
ENSG00000205336	ADGRG1	protein_coding	1.06345	7.1953	5.33926	1.68892e-07	1.11996e-06	6.45978
ENSG00000279233	AC122688.3	TEC	1.12156	0.636138	5.33842	1.69622e-07	1.12431e-06	6.9261
ENSG00000229719	MIR194-2HG	long_non_coding	2.42566	2.23493	5.33766	1.70279e-07	1.12819e-06	6.90943
ENSG00000151651	ADAM8	protein_coding	1.60851	4.59926	5.33727	1.70619e-07	1.12996e-06	6.72233
ENSG00000145244	CORIN	protein_coding	1.76303	0.91423	5.33588	1.71826e-07	1.13651e-06	6.91607
ENSG00000107796	ACTA2	protein_coding	-1.68493	7.82189	-5.33212	1.7515e-07	1.15751e-06	6.47811
ENSG00000203799	CCDC162P	pseudogene	2.06011	-0.16895	5.32816	1.78716e-07	1.17957e-06	6.88199
ENSG00000008311	AASS	protein_coding	-1.07318	1.80717	-5.32723	1.79563e-07	1.18466e-06	6.74321
ENSG00000170962	PDGFD	protein_coding	-1.15383	3.17429	-5.32431	1.82255e-07	1.20191e-06	6.55243
ENSG00000171827	ZNF570	protein_coding	-1.13484	1.74519	-5.32217	1.84245e-07	1.21401e-06	6.71513
ENSG00000197355	UAP1L1	protein_coding	1.228	4.14747	5.31952	1.86739e-07	1.22836e-06	6.6554
ENSG00000189369	GSPT2	protein_coding	-1.32776	1.7888	-5.31688	1.89265e-07	1.24445e-06	6.67009
ENSG00000120885	CLU	protein_coding	-2.04519	7.46994	-5.31633	1.89792e-07	1.24739e-06	6.39749
ENSG00000129682	FGF13	protein_coding	-1.57374	1.09756	-5.31529	1.90799e-07	1.25242e-06	6.7065
ENSG00000064042	LIMCH1	protein_coding	-1.09926	3.76961	-5.31367	1.92376e-07	1.26171e-06	6.44537
ENSG00000167183	PRR15L	protein_coding	1.66365	5.9378	5.30579	2.00221e-07	1.31151e-06	6.39828
ENSG00000153993	SEMA3D	protein_coding	-1.86543	0.646438	-5.30481	2.01225e-07	1.31752e-06	6.66768
ENSG00000152583	SPARCL1	protein_coding	-1.64036	7.20263	-5.30211	2.03991e-07	1.33452e-06	6.3077
ENSG00000059728	MXD1	protein_coding	-1.09957	6.11804	-5.30052	2.0564e-07	1.34417e-06	6.2612
ENSG00000115468	EFHD1	protein_coding	-1.19036	2.45256	-5.29935	2.06869e-07	1.35107e-06	6.53646
ENSG00000139970	RTN1	protein_coding	-1.41937	1.68101	-5.29557	2.10868e-07	1.37546e-06	6.56956
ENSG00000241015	TPM3P9	pseudogene	1.08837	2.57446	5.29424	2.12286e-07	1.38354e-06	6.64553
ENSG00000008517	IL32	protein_coding	1.37864	6.77462	5.28897	2.18026e-07	1.41917e-06	6.23957
ENSG00000011422	PLAUR	protein_coding	1.26017	5.8281	5.2874	2.19765e-07	1.42917e-06	6.29999
ENSG00000171385	KCND3	protein_coding	-1.49429	3.73466	-5.28615	2.21165e-07	1.43661e-06	6.2876
ENSG00000197253	TPSB2	protein_coding	-1.74047	3.00223	-5.28349	2.24155e-07	1.4536e-06	6.32103
ENSG00000119547	ONECUT2	protein_coding	3.44009	5.00996	5.28275	2.24992e-07	1.45842e-06	6.56345
ENSG00000137033	IL33	protein_coding	-1.63029	3.54662	-5.28202	2.2583e-07	1.46325e-06	6.27096
ENSG00000251442	LINC01094	long_non_coding	1.23697	0.390851	5.2789	2.29411e-07	1.48459e-06	6.64416
ENSG00000242294	STAG3L5P	pseudogene	1.06488	1.81608	5.27849	2.29892e-07	1.48694e-06	6.60591
ENSG00000187288	CIDEC	protein_coding	-2.31085	0.512127	-5.27763	2.30891e-07	1.49231e-06	6.50396
ENSG00000222041	CYTOR	long_non_coding	1.1068	3.21217	5.27293	2.36439e-07	1.525e-06	6.50276
ENSG00000170954	ZNF415	protein_coding	-1.32465	1.29043	-5.27295	2.36414e-07	1.525e-06	6.49939
ENSG00000172458	IL17D	protein_coding	-1.05836	0.94225	-5.27259	2.36841e-07	1.52633e-06	6.53843
ENSG00000010361	FUZ	protein_coding	-1.23029	2.48437	-5.26949	2.40576e-07	1.54868e-06	6.37346
ENSG00000173890	GPR160	protein_coding	1.5611	5.37058	5.26946	2.40607e-07	1.54868e-06	6.27789
ENSG00000170439	METTL7B	protein_coding	2.21325	4.07178	5.26496	2.46134e-07	1.58164e-06	6.46308
ENSG00000182325	FBXL6	protein_coding	1.0044	4.88427	5.26391	2.47435e-07	1.58803e-06	6.27442
ENSG00000183091	NEB	protein_coding	2.97252	2.73287	5.26273	2.48911e-07	1.59619e-06	6.54979
ENSG00000112139	MDGA1	protein_coding	-1.23	2.14681	-5.26128	2.50742e-07	1.60727e-06	6.3816
ENSG00000112562	SMOC2	protein_coding	-1.87659	5.21462	-5.25811	2.5477e-07	1.63107e-06	6.05658
ENSG00000102003	SYP	protein_coding	-1.33237	1.23542	-5.2575	2.5556e-07	1.63546e-06	6.42716
ENSG00000176532	PRR15	protein_coding	1.77016	5.07162	5.24775	2.68403e-07	1.71062e-06	6.22703
ENSG00000214455	RCN1P2	pseudogene	1.12368	1.29302	5.24719	2.69167e-07	1.71408e-06	6.47548
ENSG00000107736	CDH23	protein_coding	-1.27015	1.44587	-5.24209	2.76146e-07	1.75435e-06	6.34411
ENSG00000187699	C2orf88	protein_coding	-1.21858	2.62714	-5.23793	2.81979e-07	1.7869e-06	6.19964
ENSG00000272752	STAG3L5P-PVRIG2P-PILRB	long_non_coding	1.00904	0.688853	5.23711	2.83141e-07	1.79354e-06	6.43918
ENSG00000176678	FOXL1	protein_coding	1.47717	1.95272	5.23624	2.84379e-07	1.80064e-06	6.40942
ENSG00000228109	MELTF-AS1	long_non_coding	1.05649	0.616144	5.23589	2.84882e-07	1.80309e-06	6.43537
ENSG00000099284	H2AFY2	protein_coding	-1.32278	2.9072	-5.23051	2.92672e-07	1.84864e-06	6.12277
ENSG00000204282	TNRC6C-AS1	long_non_coding	1.02906	2.09239	5.22886	2.9511e-07	1.86253e-06	6.35335
ENSG00000203747	FCGR3A	protein_coding	2.14281	4.62493	5.22805	2.96308e-07	1.86922e-06	6.24517
ENSG00000138944	KIAA1644	protein_coding	-1.80404	1.64105	-5.22737	2.97309e-07	1.87413e-06	6.22195
ENSG00000141738	GRB7	protein_coding	2.33031	5.33799	5.22049	3.07734e-07	1.93514e-06	6.14213
ENSG00000078053	AMPH	protein_coding	-1.19831	0.823936	-5.21939	3.09441e-07	1.945e-06	6.28197
ENSG00000115363	EVA1A	protein_coding	1.89739	0.972791	5.21917	3.09778e-07	1.94541e-06	6.35888
ENSG00000159433	STARD9	protein_coding	-1.19404	3.11823	-5.21911	3.09867e-07	1.94541e-06	6.07457
ENSG00000046604	DSG2	protein_coding	1.25824	7.95845	5.21721	3.1283e-07	1.96243e-06	5.85965
ENSG00000184005	ST6GALNAC3	protein_coding	-1.0525	1.39416	-5.20793	3.27695e-07	2.04826e-06	6.19597
ENSG00000170390	DCLK2	protein_coding	-1.30021	1.6531	-5.20771	3.28055e-07	2.04968e-06	6.16885
ENSG00000116729	WLS	protein_coding	-1.05116	5.75811	-5.20175	3.37972e-07	2.10911e-06	5.7822
ENSG00000246985	SOCS2-AS1	long_non_coding	-1.00738	0.214306	-5.20028	3.40457e-07	2.12377e-06	6.22844
ENSG00000104689	TNFRSF10A	protein_coding	1.05347	3.96365	5.19744	3.45319e-07	2.14893e-06	6.06603
ENSG00000109610	SOD3	protein_coding	-1.46186	5.90179	-5.19642	3.47085e-07	2.15819e-06	5.75782
ENSG00000213190	MLLT11	protein_coding	-1.10567	2.81702	-5.19584	3.48091e-07	2.16358e-06	6.00513
ENSG00000108852	MPP2	protein_coding	-1.38946	1.52867	-5.1955	3.48675e-07	2.16635e-06	6.11235
ENSG00000187098	MITF	protein_coding	-1.05522	3.63909	-5.19434	3.50698e-07	2.17718e-06	5.89216
ENSG00000281376	ABALON	long_non_coding	1.13738	0.381896	5.19392	3.51438e-07	2.1809e-06	6.24044
ENSG00000135476	ESPL1	protein_coding	1.53953	4.61244	5.19291	3.53214e-07	2.19018e-06	6.02346
ENSG00000163814	CDCP1	protein_coding	1.25489	6.42386	5.19154	3.55625e-07	2.20425e-06	5.78249
ENSG00000261061	AC092718.4	long_non_coding	1.07323	2.45936	5.18912	3.59939e-07	2.22656e-06	6.14699
ENSG00000134028	ADAMDEC1	protein_coding	2.31813	2.69421	5.18538	3.66715e-07	2.26487e-06	6.1631
ENSG00000130224	LRCH2	protein_coding	-1.2271	1.15559	-5.18415	3.68973e-07	2.27792e-06	6.09677
ENSG00000003096	KLHL13	protein_coding	-1.65502	1.55647	-5.18012	3.76435e-07	2.32031e-06	6.01337
ENSG00000055118	KCNH2	protein_coding	-1.75324	3.34821	-5.17992	3.76807e-07	2.32076e-06	5.79761
ENSG00000182534	MXRA7	protein_coding	-1.17886	5.85835	-5.17693	3.82468e-07	2.35191e-06	5.66235
ENSG00000254726	MEX3A	protein_coding	1.85667	2.56934	5.17593	3.84375e-07	2.3599e-06	6.11204
ENSG00000185869	ZNF829	protein_coding	-1.21254	0.872473	-5.17599	3.84262e-07	2.3599e-06	6.07189
ENSG00000187775	DNAH17	protein_coding	1.00864	1.30782	5.17536	3.85454e-07	2.36559e-06	6.1317
ENSG00000132970	WASF3	protein_coding	-1.49165	2.21557	-5.17509	3.8598e-07	2.36789e-06	5.93417
ENSG00000065534	MYLK	protein_coding	-1.94401	7.19748	-5.17195	3.92041e-07	2.40223e-06	5.68762
ENSG00000126583	PRKCG	protein_coding	2.63744	0.64929	5.17092	3.94058e-07	2.4127e-06	6.13272
ENSG00000104415	WISP1	protein_coding	1.82498	2.68801	5.16962	3.96623e-07	2.42744e-06	6.08076
ENSG00000184785	SMIM10	protein_coding	-1.2541	1.41871	-5.16714	4.01532e-07	2.45556e-06	5.99332
ENSG00000162004	CCDC78	protein_coding	1.41362	0.246979	5.16541	4.04992e-07	2.47381e-06	6.10803
ENSG00000164171	ITGA2	protein_coding	1.21699	6.07105	5.16477	4.06289e-07	2.48075e-06	5.68976
ENSG00000165124	SVEP1	protein_coding	-1.38035	3.69143	-5.16153	4.1287e-07	2.51699e-06	5.69873
ENSG00000139515	PDX1	protein_coding	2.77427	3.25858	5.15883	4.18434e-07	2.54791e-06	6.02702
ENSG00000177932	ZNF354C	protein_coding	-1.1294	1.16573	-5.15587	4.2462e-07	2.58154e-06	5.96302
ENSG00000237807	AC022034.2	long_non_coding	-1.72891	0.659841	-5.15304	4.3062e-07	2.61496e-06	5.95259
ENSG00000151789	ZNF385D	protein_coding	-1.54086	0.674157	-5.15243	4.31914e-07	2.62077e-06	5.96074
ENSG00000186603	HPDL	protein_coding	2.11278	3.10385	5.15077	4.35485e-07	2.63833e-06	5.97499
ENSG00000215386	MIR99AHG	long_non_coding	-1.73465	0.201161	-5.15026	4.36599e-07	2.64405e-06	5.96679
ENSG00000181649	PHLDA2	protein_coding	1.68633	5.55715	5.14988	4.37412e-07	2.64794e-06	5.70307
ENSG00000215156	AC138409.1	pseudogene	1.29724	0.877581	5.14853	4.40341e-07	2.66464e-06	6.02191
ENSG00000165424	ZCCHC24	protein_coding	-1.28637	4.75544	-5.14739	4.42837e-07	2.6787e-06	5.54729
ENSG00000116667	C1orf21	protein_coding	-1.00462	5.28634	-5.13863	4.62465e-07	2.7866e-06	5.49098
ENSG00000079156	OSBPL6	protein_coding	-1.27105	1.13671	-5.13597	4.68579e-07	2.82017e-06	5.86305
ENSG00000159251	ACTC1	protein_coding	-1.80768	1.45925	-5.1338	4.73639e-07	2.84842e-06	5.80247
ENSG00000188549	C15orf52	protein_coding	-1.34124	3.45949	-5.12807	4.87215e-07	2.92667e-06	5.58099
ENSG00000236081	ELFN1-AS1	long_non_coding	2.72498	0.532441	5.12766	4.88202e-07	2.93147e-06	5.93069
ENSG00000144935	TRPC1	protein_coding	-1.22825	1.35239	-5.12751	4.88578e-07	2.9326e-06	5.81478
ENSG00000254206	NPIPB11	protein_coding	1.07391	0.621277	5.11991	5.0723e-07	3.03753e-06	5.89001
ENSG00000006453	BAIAP2L1	protein_coding	1.10051	6.46683	5.11884	5.09917e-07	3.05245e-06	5.42348
ENSG00000197279	ZNF165	protein_coding	1.00186	2.11999	5.11318	5.24326e-07	3.13508e-06	5.80473
ENSG00000137474	MYO7A	protein_coding	1.32727	3.40533	5.10854	5.36447e-07	3.19773e-06	5.72206
ENSG00000279789	AC120114.4	TEC	1.07517	0.893858	5.10798	5.37945e-07	3.20544e-06	5.82871
ENSG00000132465	JCHAIN	protein_coding	-2.81483	6.99201	-5.10513	5.4552e-07	3.24933e-06	5.38269
ENSG00000142102	PGGHG	protein_coding	1.58762	4.72608	5.10464	5.46837e-07	3.25468e-06	5.6035
ENSG00000259529	AL136295.5	protein_coding	1.00848	0.0788739	5.10204	5.53882e-07	3.29536e-06	5.81262
ENSG00000196557	CACNA1H	protein_coding	-1.50883	4.97178	-5.10191	5.5423e-07	3.29617e-06	5.31523
ENSG00000006327	TNFRSF12A	protein_coding	1.24547	5.54365	5.10066	5.57654e-07	3.314e-06	5.44446
ENSG00000188227	ZNF793	protein_coding	-1.43564	1.45667	-5.09856	5.63443e-07	3.34584e-06	5.6544
ENSG00000203668	CHML	protein_coding	1.05089	4.07937	5.09776	5.65645e-07	3.35764e-06	5.58849
ENSG00000121716	PILRB	protein_coding	1.27915	2.33986	5.09299	5.79059e-07	3.42682e-06	5.71231
ENSG00000143515	ATP8B2	protein_coding	-1.10003	4.53461	-5.08741	5.95144e-07	3.51133e-06	5.28557
ENSG00000159173	TNNI1	protein_coding	1.41754	1.85792	5.08644	5.97989e-07	3.5241e-06	5.70393
ENSG00000142875	PRKACB	protein_coding	-1.01393	5.04521	-5.08566	6.00263e-07	3.53617e-06	5.24872
ENSG00000134709	HOOK1	protein_coding	1.39792	4.96247	5.08408	6.04928e-07	3.55827e-06	5.43664
ENSG00000167900	TK1	protein_coding	1.05131	5.86537	5.08349	6.06674e-07	3.56584e-06	5.30025
ENSG00000277938	AL035252.3	long_non_coding	1.19644	0.315305	5.08307	6.07929e-07	3.57052e-06	5.7239
ENSG00000118515	SGK1	protein_coding	-1.02228	6.1974	-5.07931	6.19235e-07	3.63212e-06	5.1988
ENSG00000233117	LINC00702	long_non_coding	-1.81896	0.488113	-5.07847	6.21783e-07	3.64364e-06	5.61013
ENSG00000139354	GAS2L3	protein_coding	1.11497	3.46862	5.06856	6.52697e-07	3.81332e-06	5.51576
ENSG00000157992	KRTCAP3	protein_coding	1.67391	4.72364	5.06808	6.54224e-07	3.82081e-06	5.40781
ENSG00000259781	HMGB1P6	pseudogene	1.3306	1.73617	5.06184	6.74509e-07	3.92602e-06	5.59593
ENSG00000196569	LAMA2	protein_coding	-1.31004	3.99282	-5.06185	6.74467e-07	3.92602e-06	5.20094
ENSG00000249395	CASC9	long_non_coding	3.33648	0.470334	5.06123	6.76513e-07	3.93621e-06	5.62289
ENSG00000275216	AL161431.1	long_non_coding	3.9045	0.0663828	5.06004	6.80451e-07	3.95765e-06	5.6183
ENSG00000166681	BEX3	protein_coding	-1.28455	4.38256	-5.05334	7.03085e-07	4.07711e-06	5.12549
ENSG00000204516	MICB	protein_coding	1.38844	2.93217	5.0522	7.06994e-07	4.09825e-06	5.49235
ENSG00000064309	CDON	protein_coding	-1.34491	2.82133	-5.05105	7.10978e-07	4.11981e-06	5.30402
ENSG00000213762	ZNF134	protein_coding	-1.14299	3.1989	-5.04963	7.15924e-07	4.14538e-06	5.24686
ENSG00000163435	ELF3	protein_coding	1.23881	8.08783	5.048	7.2162e-07	4.17526e-06	5.05507
ENSG00000163362	INAVA	protein_coding	1.38732	6.30699	5.04265	7.40677e-07	4.27124e-06	5.09055
ENSG00000169330	KIAA1024	protein_coding	1.08473	0.946889	5.04231	7.41925e-07	4.27685e-06	5.52385
ENSG00000114805	PLCH1	protein_coding	1.57428	3.29645	5.03745	7.59658e-07	4.3726e-06	5.40553
ENSG00000100985	MMP9	protein_coding	2.36581	4.46933	5.03236	7.78737e-07	4.4758e-06	5.34501
ENSG00000275718	CCL15	protein_coding	2.59701	1.19679	5.03124	7.8299e-07	4.49692e-06	5.48341
ENSG00000104177	MYEF2	protein_coding	-1.74932	1.98876	-5.03107	7.83627e-07	4.49892e-06	5.26566
ENSG00000184867	ARMCX2	protein_coding	-1.14659	3.20351	-5.02876	7.92464e-07	4.54798e-06	5.1566
ENSG00000101276	SLC52A3	protein_coding	1.36904	4.38812	5.02707	7.99015e-07	4.58051e-06	5.23887
ENSG00000124212	PTGIS	protein_coding	-1.97183	4.09439	-5.02468	8.08325e-07	4.62877e-06	4.98003
ENSG00000104524	PYCR3	protein_coding	1.01328	4.00538	5.02126	8.21855e-07	4.69761e-06	5.23033
ENSG00000153885	KCTD15	protein_coding	-1.02802	3.97742	-5.02057	8.24629e-07	4.71e-06	5.03571
ENSG00000079308	TNS1	protein_coding	-1.6151	7.67865	-5.01879	8.31784e-07	4.74565e-06	4.97092
ENSG00000064300	NGFR	protein_coding	-2.0279	1.50315	-5.01676	8.40026e-07	4.79092e-06	5.22088
ENSG00000135424	ITGA7	protein_coding	-1.3307	4.25101	-5.01098	8.6388e-07	4.92156e-06	4.94536
ENSG00000196371	FUT4	protein_coding	1.15892	5.31926	5.01065	8.65267e-07	4.92585e-06	5.02739
ENSG00000138795	LEF1	protein_coding	1.33803	3.71951	5.00657	8.82539e-07	5.01318e-06	5.21856
ENSG00000181449	SOX2	protein_coding	-2.38902	1.654	-5.00294	8.98201e-07	5.091e-06	5.09455
ENSG00000170092	SPDYE5	protein_coding	1.02813	0.311942	5.00089	9.07141e-07	5.13793e-06	5.34547
ENSG00000241644	INMT	protein_coding	-1.4387	2.27976	-4.99058	9.53497e-07	5.37897e-06	5.07434
ENSG00000146674	IGFBP3	protein_coding	1.10343	7.28869	4.98809	9.65028e-07	5.43417e-06	4.77982
ENSG00000224543	SNRPGP15	pseudogene	1.04733	-0.0203096	4.98725	9.68963e-07	5.45436e-06	5.28582
ENSG00000237491	AL669831.5	long_non_coding	1.00174	0.00633837	4.98499	9.79576e-07	5.51011e-06	5.27533
ENSG00000165259	HDX	protein_coding	-1.15228	0.178211	-4.98172	9.95167e-07	5.59175e-06	5.20863
ENSG00000260196	AC124798.1	long_non_coding	1.58917	1.94201	4.98123	9.97541e-07	5.60105e-06	5.22504
ENSG00000182600	C2orf82	protein_coding	1.84181	2.14178	4.98102	9.98548e-07	5.60468e-06	5.22309
ENSG00000247746	USP51	protein_coding	-1.18253	0.518306	-4.97551	1.02542e-06	5.74905e-06	5.16082
ENSG00000128298	BAIAP2L2	protein_coding	1.6293	5.40195	4.97297	1.03804e-06	5.80962e-06	4.89189
ENSG00000144908	ALDH1L1	protein_coding	-2.16321	0.39984	-4.97275	1.03915e-06	5.8116e-06	5.10903
ENSG00000099260	PALMD	protein_coding	-1.08958	2.92665	-4.97247	1.04052e-06	5.81721e-06	4.93758
ENSG00000118777	ABCG2	protein_coding	-1.36523	2.01952	-4.96827	1.06181e-06	5.92559e-06	4.98703
ENSG00000154856	APCDD1	protein_coding	-1.46976	4.30689	-4.96647	1.07102e-06	5.97485e-06	4.71736
ENSG00000118557	PMFBP1	protein_coding	1.44231	0.190468	4.9655	1.07605e-06	5.9986e-06	5.18656
ENSG00000177335	C8orf31	long_non_coding	2.04073	1.0389	4.96293	1.08945e-06	6.06244e-06	5.17208
ENSG00000142273	CBLC	protein_coding	1.46374	5.32759	4.96235	1.09245e-06	6.0748e-06	4.81989
ENSG00000169684	CHRNA5	protein_coding	1.07264	1.65846	4.95824	1.11428e-06	6.19177e-06	5.11572
ENSG00000196155	PLEKHG4	protein_coding	1.90923	3.95994	4.95484	1.13259e-06	6.28453e-06	5.00976
ENSG00000261971	MMP25-AS1	long_non_coding	1.07081	2.58682	4.95344	1.14028e-06	6.32045e-06	5.04623
ENSG00000007968	E2F2	protein_coding	1.45926	3.39709	4.95315	1.14182e-06	6.32675e-06	5.002
ENSG00000183044	ABAT	protein_coding	-1.10507	3.88356	-4.95122	1.15246e-06	6.37209e-06	4.70263
ENSG00000143375	CGN	protein_coding	1.37877	6.37417	4.9507	1.15533e-06	6.38452e-06	4.65946
ENSG00000139998	RAB15	protein_coding	1.31735	4.83739	4.94757	1.17281e-06	6.47311e-06	4.82088
ENSG00000120055	C10orf95	protein_coding	1.06928	0.598125	4.94603	1.18153e-06	6.51432e-06	5.09243
ENSG00000104723	TUSC3	protein_coding	-1.12984	3.03982	-4.94606	1.18134e-06	6.51432e-06	4.79482
ENSG00000124171	PARD6B	protein_coding	1.18363	4.48307	4.94302	1.19869e-06	6.59957e-06	4.82241
ENSG00000149948	HMGA2	protein_coding	2.89246	2.52897	4.9417	1.20631e-06	6.63448e-06	5.06107
ENSG00000170345	FOS	protein_coding	-1.40004	7.64991	-4.94068	1.21222e-06	6.65993e-06	4.59964
ENSG00000163975	MELTF	protein_coding	2.20693	4.42443	4.93947	1.21927e-06	6.6963e-06	4.92142
ENSG00000131015	ULBP2	protein_coding	1.98614	0.400491	4.93923	1.22067e-06	6.69927e-06	5.06711
ENSG00000183049	CAMK1D	protein_coding	-1.0893	4.07916	-4.93728	1.23215e-06	6.75989e-06	4.63038
ENSG00000197016	ZNF470	protein_coding	-1.30945	1.3627	-4.93657	1.23634e-06	6.78049e-06	4.92013
ENSG00000204604	ZNF468	protein_coding	1.03768	4.3567	4.93548	1.24282e-06	6.81121e-06	4.79331
ENSG00000213886	UBD	protein_coding	2.93587	3.56565	4.93169	1.26552e-06	6.92834e-06	4.97742
ENSG00000088836	SLC4A11	protein_coding	2.24381	3.46443	4.93113	1.26895e-06	6.94219e-06	4.948
ENSG00000176046	NUPR1	protein_coding	-1.24229	4.88694	-4.92975	1.27735e-06	6.98571e-06	4.52308
ENSG00000100290	BIK	protein_coding	1.57394	3.57	4.92471	1.30849e-06	7.14931e-06	4.86617
ENSG00000167767	KRT80	protein_coding	2.92459	3.52831	4.92437	1.31065e-06	7.15526e-06	4.94859
ENSG00000223547	ZNF844	protein_coding	-1.19269	2.97199	-4.92255	1.32207e-06	7.20748e-06	4.68584
ENSG00000225697	SLC26A6	protein_coding	1.00201	4.4907	4.92156	1.32837e-06	7.23932e-06	4.70882
ENSG00000148357	HMCN2	protein_coding	-1.47981	3.01863	-4.92009	1.33769e-06	7.28754e-06	4.64656
ENSG00000280287	AC131212.3	TEC	1.10494	0.732867	4.9124	1.3877e-06	7.5258e-06	4.93878
ENSG00000179388	EGR3	protein_coding	-1.28337	3.18491	-4.90004	1.47187e-06	7.94624e-06	4.55824
ENSG00000180745	CLRN3	protein_coding	3.19311	2.96175	4.89815	1.4852e-06	8.00287e-06	4.85557
ENSG00000175264	CHST1	protein_coding	1.21443	2.31006	4.89559	1.50336e-06	8.08825e-06	4.80675
ENSG00000204219	TCEA3	protein_coding	-1.34183	4.578	-4.88841	1.55564e-06	8.34065e-06	4.34284
ENSG00000118785	SPP1	protein_coding	3.07209	5.4843	4.88733	1.56361e-06	8.38049e-06	4.66175
ENSG00000107130	NCS1	protein_coding	-1.33304	4.61141	-4.885	1.58098e-06	8.467e-06	4.3344
ENSG00000107186	MPDZ	protein_coding	-1.19873	3.47328	-4.88366	1.59107e-06	8.51012e-06	4.45886
ENSG00000234753	FOXP4-AS1	long_non_coding	1.58886	0.723439	4.87983	1.62024e-06	8.65425e-06	4.79882
ENSG00000088854	C20orf194	protein_coding	-1.05511	3.99118	-4.87896	1.62701e-06	8.68745e-06	4.38103
ENSG00000141040	ZNF287	protein_coding	-1.00658	1.01757	-4.87686	1.64326e-06	8.76818e-06	4.69012
ENSG00000171631	P2RY6	protein_coding	1.29804	2.63026	4.87448	1.66192e-06	8.85562e-06	4.69528
ENSG00000106004	HOXA5	protein_coding	-1.13192	2.53971	-4.87452	1.66159e-06	8.85562e-06	4.53717
ENSG00000121653	MAPK8IP1	protein_coding	-1.2261	2.6774	-4.87411	1.66486e-06	8.86823e-06	4.50007
ENSG00000272189	AL024508.2	long_non_coding	1.57234	1.1003	4.87225	1.67955e-06	8.94343e-06	4.75835
ENSG00000158555	GDPD5	protein_coding	1.54437	3.86605	4.86929	1.7033e-06	9.05132e-06	4.60261
ENSG00000169436	COL22A1	protein_coding	2.04268	1.40392	4.86659	1.72519e-06	9.15827e-06	4.73497
ENSG00000108839	ALOX12	protein_coding	-1.18107	0.852137	-4.86532	1.73564e-06	9.20433e-06	4.64276
ENSG00000221890	NPTXR	protein_coding	-1.55223	2.81621	-4.86244	1.75938e-06	9.30806e-06	4.40798
ENSG00000136379	ABHD17C	protein_coding	1.02808	6.2271	4.85921	1.78647e-06	9.44492e-06	4.23125
ENSG00000131153	GINS2	protein_coding	1.32818	3.4878	4.857	1.80529e-06	9.52824e-06	4.55436
ENSG00000091831	ESR1	protein_coding	-1.17215	0.544864	-4.85536	1.81934e-06	9.59592e-06	4.61633
ENSG00000197748	CFAP43	protein_coding	1.19321	0.00746628	4.85242	1.8448e-06	9.72358e-06	4.67973
ENSG00000280734	LINC01232	long_non_coding	1.04807	2.80745	4.85018	1.86438e-06	9.81018e-06	4.56118
ENSG00000172159	FRMD3	protein_coding	-1.0498	2.1948	-4.84822	1.88168e-06	9.89119e-06	4.45476
ENSG00000274993	AC254629.1	long_non_coding	2.48229	-0.306715	4.84547	1.90627e-06	1.0007e-05	4.64947
ENSG00000203760	CENPW	protein_coding	1.10458	3.15174	4.84379	1.92149e-06	1.00733e-05	4.51149
ENSG00000141696	P3H4	protein_coding	1.23835	4.86248	4.84289	1.92961e-06	1.0109e-05	4.33563
ENSG00000186340	THBS2	protein_coding	1.94605	6.33122	4.84094	1.94742e-06	1.01955e-05	4.2472
ENSG00000179954	SSC5D	protein_coding	-1.4945	4.0664	-4.83902	1.96513e-06	1.02709e-05	4.15989
ENSG00000163739	CXCL1	protein_coding	2.89012	4.84112	4.83442	2.00819e-06	1.04784e-05	4.45564
ENSG00000109738	GLRB	protein_coding	-1.36842	0.280125	-4.82547	2.09454e-06	1.08997e-05	4.49061
ENSG00000105290	APLP1	protein_coding	-1.4904	2.18154	-4.8246	2.1032e-06	1.09375e-05	4.29938
ENSG00000131016	AKAP12	protein_coding	-1.49317	5.09434	-4.82154	2.13363e-06	1.10809e-05	4.01691
ENSG00000163359	COL6A3	protein_coding	1.10165	8.93416	4.81851	2.16418e-06	1.12358e-05	4.01837
ENSG00000065717	TLE2	protein_coding	-1.03048	4.21905	-4.81767	2.17273e-06	1.12727e-05	4.07663
ENSG00000108846	ABCC3	protein_coding	1.37888	6.88095	4.81553	2.19476e-06	1.13718e-05	4.01212
ENSG00000077157	PPP1R12B	protein_coding	-1.59452	6.66794	-4.81442	2.20617e-06	1.14234e-05	3.99961
ENSG00000142661	MYOM3	protein_coding	2.45053	1.57359	4.81146	2.23703e-06	1.15793e-05	4.49207
ENSG00000185532	PRKG1	protein_coding	-1.02878	3.30224	-4.81051	2.24704e-06	1.16273e-05	4.16362
ENSG00000116852	KIF21B	protein_coding	1.19666	4.13813	4.8081	2.27254e-06	1.17553e-05	4.25804
ENSG00000021645	NRXN3	protein_coding	-1.80901	2.2535	-4.806	2.29505e-06	1.18678e-05	4.21597
ENSG00000124205	EDN3	protein_coding	-2.17957	0.921719	-4.80421	2.31439e-06	1.19608e-05	4.28756
ENSG00000100558	PLEK2	protein_coding	1.60207	4.67209	4.7993	2.36817e-06	1.21892e-05	4.17762
ENSG00000133106	EPSTI1	protein_coding	1.36221	5.02091	4.79932	2.36793e-06	1.21892e-05	4.12933
ENSG00000105996	HOXA2	protein_coding	-1.2771	0.653712	-4.79876	2.3742e-06	1.22122e-05	4.35395
ENSG00000122035	RASL11A	protein_coding	-1.20721	2.89231	-4.79698	2.3941e-06	1.23024e-05	4.12942
ENSG00000100968	NFATC4	protein_coding	-1.0111	3.43455	-4.79561	2.40951e-06	1.23775e-05	4.08171
ENSG00000007237	GAS7	protein_coding	-1.14609	4.79319	-4.79355	2.43283e-06	1.24849e-05	3.91498
ENSG00000158560	DYNC1I1	protein_coding	-1.51071	0.823687	-4.79316	2.43721e-06	1.25032e-05	4.31038
ENSG00000088538	DOCK3	protein_coding	-1.46062	0.872554	-4.79252	2.44452e-06	1.25366e-05	4.30906
ENSG00000094963	FMO2	protein_coding	-1.74057	2.49991	-4.79237	2.44625e-06	1.25413e-05	4.11816
ENSG00000198771	RCSD1	protein_coding	-1.01551	3.51314	-4.79021	2.4711e-06	1.26604e-05	4.0306
ENSG00000158258	CLSTN2	protein_coding	-1.27491	2.01596	-4.78831	2.49312e-06	1.27649e-05	4.19387
ENSG00000157110	RBPMS	protein_coding	-1.05755	6.20337	-4.78623	2.51748e-06	1.28727e-05	3.8521
ENSG00000123009	NME2P1	pseudogene	1.10828	0.650846	4.78274	2.55887e-06	1.30714e-05	4.36495
ENSG00000198535	C2CD4A	protein_coding	2.77558	2.67054	4.78226	2.56461e-06	1.30964e-05	4.34192
ENSG00000141497	ZMYND15	protein_coding	1.15666	2.36211	4.7786	2.60873e-06	1.32912e-05	4.27872
ENSG00000113645	WWC1	protein_coding	1.01838	5.60568	4.77861	2.60862e-06	1.32912e-05	3.91718
ENSG00000103710	RASL12	protein_coding	-1.00276	3.15314	-4.7763	2.63687e-06	1.34258e-05	4.03094
ENSG00000243955	GSTA1	protein_coding	-2.41484	2.31448	-4.77442	2.66005e-06	1.35261e-05	3.93755
ENSG00000148734	NPFFR1	protein_coding	1.67603	0.201875	4.77245	2.68467e-06	1.36441e-05	4.3264
ENSG00000133962	CATSPERB	protein_coding	1.91149	1.18538	4.77055	2.7085e-06	1.37456e-05	4.31204
ENSG00000163220	S100A9	protein_coding	-1.99781	4.52774	-4.76985	2.71739e-06	1.37862e-05	3.7937
ENSG00000156299	TIAM1	protein_coding	-1.13868	2.68325	-4.7633	2.80145e-06	1.4183e-05	4.01109
ENSG00000204381	LAYN	protein_coding	-1.10096	2.33389	-4.76257	2.81107e-06	1.42151e-05	4.06396
ENSG00000111728	ST8SIA1	protein_coding	-1.09757	1.30767	-4.75804	2.87086e-06	1.44846e-05	4.13964
ENSG00000006118	TMEM132A	protein_coding	1.164	4.99903	4.75353	2.93176e-06	1.47535e-05	3.90678
ENSG00000165633	VSTM4	protein_coding	-1.13532	3.35623	-4.75317	2.93665e-06	1.47686e-05	3.89146
ENSG00000189325	C6orf222	protein_coding	2.9553	3.6674	4.75302	2.93861e-06	1.47694e-05	4.16678
ENSG00000177570	SAMD12	protein_coding	1.08831	4.59813	4.75302	2.93869e-06	1.47694e-05	3.9437
ENSG00000175745	NR2F1	protein_coding	-1.22763	4.30054	-4.74992	2.98133e-06	1.49595e-05	3.75203
ENSG00000177191	B3GNT8	protein_coding	-1.22352	2.65838	-4.74647	3.02934e-06	1.51564e-05	3.9203
ENSG00000144619	CNTN4	protein_coding	-1.14158	1.91747	-4.73829	3.14652e-06	1.56973e-05	3.99004
ENSG00000188483	IER5L	protein_coding	1.2439	4.86883	4.73667	3.17018e-06	1.58052e-05	3.87125
ENSG00000170421	KRT8	protein_coding	1.12415	10.4328	4.73014	3.26754e-06	1.62386e-05	3.67269
ENSG00000270605	AL353622.1	long_non_coding	1.13648	0.128012	4.7225	3.38495e-06	1.67793e-05	4.10879
ENSG00000166503	HDGFL3	protein_coding	-1.06463	3.89867	-4.71921	3.43683e-06	1.7031e-05	3.67546
ENSG00000129116	PALLD	protein_coding	-1.13393	7.40896	-4.71443	3.51355e-06	1.73835e-05	3.5646
ENSG00000157168	NRG1	protein_coding	-1.65718	1.27211	-4.71369	3.52557e-06	1.74319e-05	3.89258
ENSG00000197959	DNM3	protein_coding	-1.00333	2.0119	-4.71238	3.54695e-06	1.75173e-05	3.87766
ENSG00000158286	RNF207	protein_coding	1.17873	3.57893	4.70808	3.61788e-06	1.7843e-05	3.88713
ENSG00000112655	PTK7	protein_coding	1.33831	5.71154	4.70501	3.66944e-06	1.80761e-05	3.62278
ENSG00000204186	ZDBF2	protein_coding	-1.21713	2.22096	-4.70305	3.70284e-06	1.82216e-05	3.80061
ENSG00000171951	SCG2	protein_coding	-1.67905	0.855495	-4.70028	3.75041e-06	1.84382e-05	3.8788
ENSG00000186827	TNFRSF4	protein_coding	1.13161	1.97615	4.69769	3.79534e-06	1.86473e-05	3.9427
ENSG00000186074	CD300LF	protein_coding	1.32483	1.21707	4.69667	3.81308e-06	1.87227e-05	3.97902
ENSG00000110944	IL23A	protein_coding	1.2711	0.488033	4.69619	3.82161e-06	1.87587e-05	3.9926
ENSG00000197385	ZNF860	protein_coding	1.08907	1.42875	4.69521	3.83888e-06	1.88375e-05	3.95694
ENSG00000261572	AC097639.1	long_non_coding	1.1111	0.391944	4.69043	3.92421e-06	1.92259e-05	3.96746
ENSG00000278318	ZNF229	protein_coding	-1.48653	0.122997	-4.68978	3.93583e-06	1.92768e-05	3.89614
ENSG00000025708	TYMP	protein_coding	1.09173	6.37646	4.68836	3.96169e-06	1.93851e-05	3.46405
ENSG00000140511	HAPLN3	protein_coding	1.30954	3.56412	4.68812	3.96599e-06	1.94001e-05	3.80924
ENSG00000175538	KCNE3	protein_coding	1.69493	5.82691	4.68706	3.98543e-06	1.94664e-05	3.5539
ENSG00000095539	SEMA4G	protein_coding	1.3129	5.6163	4.6821	4.07725e-06	1.98632e-05	3.52094
ENSG00000213793	ZNF888	protein_coding	1.03044	0.0320449	4.68181	4.08257e-06	1.98829e-05	3.93322
ENSG00000262580	AC087741.1	long_non_coding	1.13766	1.38981	4.67821	4.15054e-06	2.01824e-05	3.88835
ENSG00000255026	AC136475.3	long_non_coding	2.05026	1.32233	4.67094	4.29123e-06	2.08015e-05	3.8796
ENSG00000120149	MSX2	protein_coding	1.66753	3.16992	4.66797	4.34995e-06	2.10796e-05	3.76812
ENSG00000146233	CYP39A1	protein_coding	-1.35409	0.886735	-4.66681	4.37321e-06	2.11725e-05	3.75664
ENSG00000113739	STC2	protein_coding	1.42923	2.60688	4.66579	4.39366e-06	2.1265e-05	3.79149
ENSG00000142583	SLC2A5	protein_coding	-1.22765	2.01029	-4.66487	4.41213e-06	2.13344e-05	3.64297
ENSG00000144642	RBMS3	protein_coding	-1.07105	3.26216	-4.66351	4.43972e-06	2.14545e-05	3.51498
ENSG00000170703	TTLL6	protein_coding	2.16164	0.855628	4.65955	4.52087e-06	2.18196e-05	3.83509
ENSG00000114859	CLCN2	protein_coding	1.1102	3.79292	4.65843	4.54396e-06	2.19174e-05	3.6376
ENSG00000133019	CHRM3	protein_coding	-1.58591	3.14437	-4.65548	4.60576e-06	2.2188e-05	3.43574
ENSG00000177133	LINC00982	long_non_coding	-1.60211	1.36968	-4.65494	4.61709e-06	2.22357e-05	3.62717
ENSG00000179869	ABCA13	protein_coding	2.21978	0.451008	4.64244	4.88813e-06	2.34323e-05	3.76306
ENSG00000123096	SSPN	protein_coding	-1.17081	4.18853	-4.63959	4.95193e-06	2.37163e-05	3.28626
ENSG00000175874	CREG2	protein_coding	2.09719	0.165834	4.63845	4.97781e-06	2.38329e-05	3.74693
ENSG00000163121	NEURL3	protein_coding	2.07437	0.580861	4.63604	5.03264e-06	2.40806e-05	3.73537
ENSG00000088881	EBF4	protein_coding	-1.13112	3.11364	-4.63185	5.12965e-06	2.45146e-05	3.38701
ENSG00000182912	TSPEAR-AS2	long_non_coding	2.0085	0.454955	4.62968	5.18038e-06	2.47343e-05	3.70866
ENSG00000259865	AL390728.6	long_non_coding	1.03464	2.38603	4.62701	5.2437e-06	2.50206e-05	3.61302
ENSG00000138061	CYP1B1	protein_coding	-1.64782	3.83913	-4.62449	5.30413e-06	2.52632e-05	3.21363
ENSG00000239911	PRKAG2-AS1	long_non_coding	-1.21179	0.410889	-4.62355	5.32677e-06	2.53632e-05	3.60238
ENSG00000081818	PCDHB4	protein_coding	-1.13357	0.987831	-4.62326	5.33385e-06	2.53892e-05	3.57502
ENSG00000276547	PCDHGB5	protein_coding	-1.27551	0.542091	-4.62037	5.40418e-06	2.5669e-05	3.58359
ENSG00000108106	UBE2S	protein_coding	1.03081	5.23639	4.6092	5.68525e-06	2.69056e-05	3.23127
ENSG00000072840	EVC	protein_coding	-1.16888	3.75318	-4.60696	5.74312e-06	2.71629e-05	3.19262
ENSG00000188613	NANOS1	protein_coding	-1.19433	0.254982	-4.60658	5.75316e-06	2.71939e-05	3.54668
ENSG00000126709	IFI6	protein_coding	1.39509	7.32286	4.60584	5.77235e-06	2.72763e-05	3.0714
ENSG00000141934	PLPP2	protein_coding	1.27513	5.97549	4.60336	5.83765e-06	2.75431e-05	3.13353
ENSG00000215417	MIR17HG	long_non_coding	1.27481	0.0338965	4.60308	5.84498e-06	2.7561e-05	3.59704
ENSG00000135362	PRR5L	protein_coding	1.18067	3.18196	4.60248	5.86088e-06	2.76192e-05	3.45586
ENSG00000165272	AQP3	protein_coding	-1.5867	4.29367	-4.60079	5.90571e-06	2.78052e-05	3.07202
ENSG00000197822	OCLN	protein_coding	1.28724	4.88282	4.6001	5.92438e-06	2.78847e-05	3.24849
ENSG00000158481	CD1C	protein_coding	-1.50122	0.189441	-4.59918	5.94896e-06	2.79835e-05	3.49612
ENSG00000204616	TRIM31	protein_coding	2.63863	5.02924	4.59738	5.99749e-06	2.81862e-05	3.37009
ENSG00000173376	NDNF	protein_coding	-1.62049	1.39573	-4.59582	6.04008e-06	2.83693e-05	3.38597
ENSG00000273142	AC073335.2	long_non_coding	1.13891	3.20685	4.59507	6.06062e-06	2.84571e-05	3.42524
ENSG00000188211	NCR3LG1	protein_coding	1.50753	3.44387	4.59302	6.1171e-06	2.86686e-05	3.41635
ENSG00000151090	THRB	protein_coding	-1.37228	3.62229	-4.59101	6.17271e-06	2.8905e-05	3.1179
ENSG00000143867	OSR1	protein_coding	-1.37483	1.09417	-4.59077	6.17936e-06	2.89271e-05	3.41329
ENSG00000121898	CPXM2	protein_coding	-1.54918	3.79	-4.59071	6.18115e-06	2.89271e-05	3.09378
ENSG00000181634	TNFSF15	protein_coding	1.29427	3.9769	4.5834	6.38864e-06	2.98264e-05	3.30417
ENSG00000196611	MMP1	protein_coding	3.0816	5.22655	4.58137	6.44715e-06	3.00906e-05	3.31525
ENSG00000115461	IGFBP5	protein_coding	-1.21948	8.60236	-4.57868	6.52598e-06	3.04038e-05	3.01885
ENSG00000171649	ZIK1	protein_coding	-1.06462	0.476004	-4.5703	6.77696e-06	3.15165e-05	3.38324
ENSG00000159184	HOXB13	protein_coding	3.40509	1.62984	4.56656	6.8919e-06	3.20223e-05	3.43714
ENSG00000169248	CXCL11	protein_coding	2.32415	2.37388	4.56354	6.98632e-06	3.24224e-05	3.39817
ENSG00000007952	NOX1	protein_coding	2.36123	0.930084	4.5634	6.99073e-06	3.24332e-05	3.42623
ENSG00000198910	L1CAM	protein_coding	-1.83227	2.78584	-4.56303	7.00213e-06	3.24764e-05	3.06555
ENSG00000153707	PTPRD	protein_coding	-1.29097	1.24809	-4.56207	7.03241e-06	3.26071e-05	3.27988
ENSG00000189433	GJB4	protein_coding	2.36477	0.34408	4.55258	7.33873e-06	3.39768e-05	3.3826
ENSG00000125144	MT1G	protein_coding	-1.75258	3.96129	-4.55236	7.34576e-06	3.39891e-05	2.87329
ENSG00000198829	SUCNR1	protein_coding	1.83682	1.54724	4.55186	7.36224e-06	3.40452e-05	3.36391
ENSG00000144648	ACKR2	protein_coding	-1.02833	0.516556	-4.54875	7.46586e-06	3.44629e-05	3.28975
ENSG00000162733	DDR2	protein_coding	-1.2231	5.17671	-4.54823	7.48312e-06	3.4532e-05	2.81903
ENSG00000125508	SRMS	protein_coding	1.8688	1.28296	4.54698	7.52539e-06	3.46966e-05	3.3505
ENSG00000120738	EGR1	protein_coding	-1.24706	7.25494	-4.54649	7.54174e-06	3.47617e-05	2.83217
ENSG00000172349	IL16	protein_coding	-1.06577	3.43415	-4.5448	7.59902e-06	3.49636e-05	2.95446
ENSG00000157680	DGKI	protein_coding	1.32029	0.361548	4.54255	7.67612e-06	3.53079e-05	3.34026
ENSG00000163013	FBXO41	protein_coding	1.20749	3.77027	4.54173	7.70426e-06	3.5407e-05	3.14904
ENSG00000234284	ZNF879	protein_coding	-1.06592	0.512771	-4.53903	7.79821e-06	3.58271e-05	3.24767
ENSG00000162998	FRZB	protein_coding	-1.34306	3.80885	-4.53874	7.80815e-06	3.58516e-05	2.87875
ENSG00000038945	MSR1	protein_coding	1.57475	3.95523	4.5369	7.87257e-06	3.61261e-05	3.14524
ENSG00000179277	MEIS3P1	pseudogene	-1.17309	1.25233	-4.53188	8.05129e-06	3.68268e-05	3.15946
ENSG00000262655	SPON1	protein_coding	-1.64769	5.28752	-4.52879	8.1635e-06	3.72963e-05	2.72792
ENSG00000040608	RTN4R	protein_coding	1.20088	2.91114	4.52728	8.2186e-06	3.7504e-05	3.15713
ENSG00000121904	CSMD2	protein_coding	1.42866	1.25779	4.51765	8.57958e-06	3.90254e-05	3.21983
ENSG00000167552	TUBA1A	protein_coding	-1.0457	6.36324	-4.51009	8.8735e-06	4.02918e-05	2.64893
ENSG00000281383	FP671120.4	long_non_coding	-1.19194	3.23305	-4.50554	9.05481e-06	4.10432e-05	2.80157
ENSG00000153551	CMTM7	protein_coding	1.08798	4.4892	4.50532	9.06399e-06	4.10729e-05	2.89067
ENSG00000180139	ACTA2-AS1	long_non_coding	-1.35178	1.113	-4.5047	9.08879e-06	4.11613e-05	3.05352
ENSG00000153294	ADGRF4	protein_coding	2.47002	0.087795	4.50345	9.13966e-06	4.13676e-05	3.17802
ENSG00000124875	CXCL6	protein_coding	2.43497	0.937174	4.50145	9.22123e-06	4.17074e-05	3.16695
ENSG00000198759	EGFL6	protein_coding	1.61368	1.36239	4.50041	9.264e-06	4.18331e-05	3.14875
ENSG00000250742	LINC02381	long_non_coding	-1.46125	3.27021	-4.50042	9.26332e-06	4.18331e-05	2.74949
ENSG00000210196	MT-TP	ncRNA	-1.14069	7.69592	-4.49594	9.44967e-06	4.25727e-05	2.62733
ENSG00000214796	AC098934.1	pseudogene	1.37511	1.58562	4.49441	9.51419e-06	4.28162e-05	3.10813
ENSG00000169894	MUC3A	protein_coding	2.57089	6.69105	4.4944	9.51471e-06	4.28162e-05	2.71796
ENSG00000139926	FRMD6	protein_coding	-1.046	4.12363	-4.4945	9.51023e-06	4.28162e-05	2.68078
ENSG00000005379	TSPOAP1	protein_coding	-1.08123	2.63331	-4.49417	9.5244e-06	4.28356e-05	2.86766
ENSG00000107807	TLX1	protein_coding	2.61461	0.072817	4.49298	9.5747e-06	4.30488e-05	3.13455
ENSG00000145824	CXCL14	protein_coding	-1.8665	5.55751	-4.49195	9.61856e-06	4.32086e-05	2.57216
ENSG00000234678	ELF3-AS1	long_non_coding	1.02535	1.00982	4.49092	9.66273e-06	4.33945e-05	3.10396
ENSG00000104899	AMH	protein_coding	2.12395	0.615162	4.48657	9.85098e-06	4.41381e-05	3.10628
ENSG00000081853	PCDHGA2	protein_coding	-1.06697	0.144731	-4.48581	9.88428e-06	4.42618e-05	3.04926
ENSG00000112559	MDFI	protein_coding	1.37377	4.15351	4.48158	1.00713e-05	4.50087e-05	2.86994
ENSG00000173040	EVC2	protein_coding	-1.09528	1.02217	-4.47829	1.0219e-05	4.56296e-05	2.96147
ENSG00000114948	ADAM23	protein_coding	-1.19507	1.40059	-4.47204	1.05056e-05	4.67886e-05	2.89739
ENSG00000197321	SVIL	protein_coding	-1.18851	6.62274	-4.47159	1.05263e-05	4.68671e-05	2.49405
ENSG00000064655	EYA2	protein_coding	-1.76671	1.80402	-4.47147	1.05318e-05	4.68784e-05	2.78415
ENSG00000139737	SLAIN1	protein_coding	-1.21793	2.39226	-4.47104	1.05522e-05	4.69556e-05	2.77436
ENSG00000278192	AL118505.1	long_non_coding	1.37611	0.481452	4.47023	1.05902e-05	4.70977e-05	3.03835
ENSG00000100196	KDELR3	protein_coding	1.02663	5.59615	4.4692	1.06382e-05	4.72707e-05	2.57977
ENSG00000247516	MIR4458HG	long_non_coding	-1.10584	2.16297	-4.46422	1.0875e-05	4.82265e-05	2.78843
ENSG00000159399	HK2	protein_coding	1.30857	5.70764	4.46045	1.10572e-05	4.89232e-05	2.56367
ENSG00000198515	CNGA1	protein_coding	-1.20098	0.731837	-4.45591	1.12812e-05	4.98151e-05	2.87422
ENSG00000106366	SERPINE1	protein_coding	1.58031	5.74535	4.45281	1.14363e-05	5.04427e-05	2.58638
ENSG00000126778	SIX1	protein_coding	1.80822	0.681779	4.45242	1.14559e-05	5.05152e-05	2.96489
ENSG00000164694	FNDC1	protein_coding	2.9449	4.66457	4.44954	1.1602e-05	5.11449e-05	2.82322
ENSG00000128591	FLNC	protein_coding	-2.12042	5.87248	-4.44674	1.17461e-05	5.17361e-05	2.39288
ENSG00000173258	ZNF483	protein_coding	-1.1516	0.188762	-4.44528	1.18217e-05	5.20247e-05	2.87486
ENSG00000132031	MATN3	protein_coding	1.83008	1.55034	4.4436	1.19098e-05	5.23535e-05	2.91332
ENSG00000177685	CRACR2B	protein_coding	1.23489	4.84161	4.44189	1.19997e-05	5.26743e-05	2.57656
ENSG00000163599	CTLA4	protein_coding	1.39108	1.11201	4.44172	1.20087e-05	5.26989e-05	2.90769
ENSG00000257298	AC008147.2	long_non_coding	1.083	0.45211	4.44051	1.20725e-05	5.29489e-05	2.91337
ENSG00000137648	TMPRSS4	protein_coding	1.56003	6.55905	4.43622	1.23025e-05	5.38818e-05	2.39404
ENSG00000148735	PLEKHS1	protein_coding	2.87921	4.32792	4.42781	1.27651e-05	5.58135e-05	2.73976
ENSG00000105784	RUNDC3B	protein_coding	-1.05104	0.394935	-4.4245	1.29519e-05	5.6567e-05	2.77935
ENSG00000114270	COL7A1	protein_coding	1.87124	4.40914	4.42056	1.31772e-05	5.75026e-05	2.64216
ENSG00000130032	PRRG3	protein_coding	-1.26193	1.09333	-4.4202	1.31978e-05	5.75762e-05	2.69823
ENSG00000134202	GSTM3	protein_coding	-1.26138	4.77165	-4.41917	1.32577e-05	5.78216e-05	2.28895
ENSG00000159166	LAD1	protein_coding	1.17246	7.44505	4.41854	1.32943e-05	5.79649e-05	2.26692
ENSG00000075643	MOCOS	protein_coding	1.1015	4.00752	4.41829	1.33089e-05	5.8012e-05	2.58349
ENSG00000110693	SOX6	protein_coding	-1.09481	2.36432	-4.41578	1.34558e-05	5.85378e-05	2.56003
ENSG00000162772	ATF3	protein_coding	-1.05951	4.99538	-4.41143	1.37147e-05	5.96142e-05	2.2543
ENSG00000108375	RNF43	protein_coding	1.7421	5.20818	4.41119	1.37288e-05	5.96587e-05	2.46785
ENSG00000168631	DPCR1	protein_coding	-2.90388	4.23244	-4.41097	1.37418e-05	5.96987e-05	2.24301
ENSG00000087494	PTHLH	protein_coding	-1.18979	0.830367	-4.4061	1.4038e-05	6.09174e-05	2.66915
ENSG00000159618	ADGRG5	protein_coding	1.2582	3.02477	4.40556	1.40711e-05	6.1044e-05	2.63719
ENSG00000166257	SCN3B	protein_coding	-1.31925	0.0346353	-4.40415	1.41581e-05	6.13874e-05	2.70552
ENSG00000167693	NXN	protein_coding	-1.0298	4.74187	-4.40367	1.41875e-05	6.14978e-05	2.24111
ENSG00000154102	C16orf74	protein_coding	-1.15312	0.416067	-4.40321	1.42164e-05	6.15885e-05	2.68025
ENSG00000188060	RAB42	protein_coding	1.01824	1.34962	4.40158	1.43179e-05	6.19936e-05	2.72307
ENSG00000160678	S100A1	protein_coding	-1.16957	0.736591	-4.39805	1.45396e-05	6.28663e-05	2.63652
ENSG00000019102	VSIG2	protein_coding	-2.04752	4.13865	-4.39527	1.47175e-05	6.35824e-05	2.18951
ENSG00000147676	MAL2	protein_coding	1.1393	7.97989	4.39393	1.48035e-05	6.39363e-05	2.16194
ENSG00000018280	SLC11A1	protein_coding	1.28509	2.96732	4.39094	1.49975e-05	6.47026e-05	2.5994
ENSG00000226287	TMEM191A	pseudogene	1.04208	0.841201	4.3908	1.50071e-05	6.47258e-05	2.69914
ENSG00000254560	BBOX1-AS1	long_non_coding	1.97256	0.745686	4.39003	1.50571e-05	6.48339e-05	2.70937
ENSG00000131018	SYNE1	protein_coding	-1.10354	5.17	-4.38463	1.54152e-05	6.61561e-05	2.13322
ENSG00000119042	SATB2	protein_coding	1.33857	3.0521	4.38137	1.56359e-05	6.69928e-05	2.55196
ENSG00000183914	DNAH2	protein_coding	1.79677	0.939932	4.37816	1.58556e-05	6.7859e-05	2.65902
ENSG00000162745	OLFML2B	protein_coding	1.57417	4.69799	4.3773	1.5915e-05	6.80759e-05	2.40236
ENSG00000275993	CU639417.2	protein_coding	-1.0371	3.01141	-4.37439	1.6117e-05	6.89022e-05	2.32211
ENSG00000182389	CACNB4	protein_coding	-1.18645	0.264659	-4.37365	1.6169e-05	6.90676e-05	2.57186
ENSG00000165215	CLDN3	protein_coding	3.69167	5.67642	4.37245	1.62537e-05	6.93858e-05	2.45785
ENSG00000069812	HES2	protein_coding	2.01283	0.916265	4.37185	1.62961e-05	6.95341e-05	2.63469
ENSG00000134775	FHOD3	protein_coding	-1.25227	1.44596	-4.36434	1.68356e-05	7.16202e-05	2.44919
ENSG00000253305	PCDHGB6	protein_coding	-1.02372	0.969173	-4.36315	1.6923e-05	7.19332e-05	2.49373
ENSG00000182022	CHST15	protein_coding	-1.01478	4.92265	-4.36223	1.69903e-05	7.21995e-05	2.05622
ENSG00000160183	TMPRSS3	protein_coding	2.25184	4.38982	4.36006	1.71509e-05	7.28025e-05	2.39943
ENSG00000100302	RASD2	protein_coding	-1.04627	2.47593	-4.35743	1.73477e-05	7.35178e-05	2.33208
ENSG00000253669	AP003356.1	long_non_coding	1.12616	0.717381	4.3573	1.73574e-05	7.35388e-05	2.56897
ENSG00000127083	OMD	protein_coding	-1.78766	1.10297	-4.35674	1.73991e-05	7.36751e-05	2.40999
ENSG00000253304	TMEM200B	protein_coding	-1.06108	1.41888	-4.35143	1.78034e-05	7.5244e-05	2.40837
ENSG00000170381	SEMA3E	protein_coding	-1.94841	1.04177	-4.33959	1.87385e-05	7.88964e-05	2.32975
ENSG00000173068	BNC2	protein_coding	-1.25272	3.05847	-4.33514	1.91016e-05	8.02299e-05	2.14027
ENSG00000085265	FCN1	protein_coding	-1.28294	1.13033	-4.3337	1.92205e-05	8.06641e-05	2.33937
ENSG00000167701	GPT	protein_coding	-1.40653	2.10718	-4.33155	1.93989e-05	8.13248e-05	2.18346
ENSG00000187715	KBTBD12	protein_coding	-1.97261	0.434817	-4.33047	1.949e-05	8.16631e-05	2.33925
ENSG00000133048	CHI3L1	protein_coding	2.3304	4.17786	4.32855	1.96519e-05	8.22745e-05	2.31205
ENSG00000092621	PHGDH	protein_coding	-1.28045	4.37261	-4.32584	1.9882e-05	8.31043e-05	1.93114
ENSG00000177469	CAVIN1	protein_coding	-1.00901	7.17343	-4.32246	2.01731e-05	8.42528e-05	1.88564
ENSG00000138738	PRDM5	protein_coding	-1.18008	1.20603	-4.3206	2.03353e-05	8.4885e-05	2.2935
ENSG00000276085	CCL3L3	protein_coding	1.69482	0.44286	4.31615	2.07286e-05	8.63644e-05	2.41224
ENSG00000163297	ANTXR2	protein_coding	-1.00392	5.81362	-4.31548	2.07884e-05	8.65906e-05	1.83566
ENSG00000215788	TNFRSF25	protein_coding	1.14704	3.19507	4.31359	2.09573e-05	8.71776e-05	2.25536
ENSG00000138755	CXCL9	protein_coding	2.49994	5.14195	4.31327	2.09859e-05	8.7259e-05	2.16945
ENSG00000122574	WIPF3	protein_coding	-1.30788	2.68049	-4.31325	2.09881e-05	8.7259e-05	2.07628
ENSG00000131398	KCNC3	protein_coding	1.0998	2.11267	4.30739	2.15227e-05	8.9362e-05	2.30379
ENSG00000183844	FAM3B	protein_coding	-1.91922	3.28861	-4.30553	2.1695e-05	9.00058e-05	1.8839
ENSG00000105173	CCNE1	protein_coding	1.7772	3.2128	4.30185	2.20396e-05	9.1338e-05	2.24301
ENSG00000162433	AK4	protein_coding	-1.23662	4.59787	-4.29982	2.22328e-05	9.2025e-05	1.81041
ENSG00000140968	IRF8	protein_coding	1.22662	5.13513	4.29961	2.22522e-05	9.20718e-05	1.95571
ENSG00000261488	AC128688.2	long_non_coding	1.31998	0.0275566	4.2981	2.23972e-05	9.26228e-05	2.34167
ENSG00000263961	C1orf186	protein_coding	-1.4292	0.273971	-4.29787	2.24187e-05	9.26871e-05	2.24505
ENSG00000063127	SLC6A16	protein_coding	-1.11286	-0.00625416	-4.29512	2.26847e-05	9.37119e-05	2.27535
ENSG00000251169	LINC01843	long_non_coding	1.48654	0.437688	4.29484	2.27112e-05	9.37968e-05	2.32684
ENSG00000141682	PMAIP1	protein_coding	1.225	2.97226	4.29391	2.28021e-05	9.41222e-05	2.19552
ENSG00000114529	C3orf52	protein_coding	1.11049	3.23464	4.29375	2.28177e-05	9.41615e-05	2.15429
ENSG00000276980	AC008760.2	long_non_coding	1.57605	0.19115	4.29036	2.31509e-05	9.54101e-05	2.31016
ENSG00000197408	CYP2B6	protein_coding	3.24143	1.61976	4.28841	2.33449e-05	9.61077e-05	2.29691
ENSG00000223764	AL645608.1	long_non_coding	-1.20508	-0.0649007	-4.28519	2.36677e-05	9.73082e-05	2.2325
ENSG00000111816	FRK	protein_coding	1.0242	5.35494	4.2835	2.38394e-05	9.79305e-05	1.83792
ENSG00000260418	AL023284.4	long_non_coding	1.141	-0.112347	4.27973	2.42268e-05	9.9397e-05	2.26905
ENSG00000181773	GPR3	protein_coding	1.15595	0.595622	4.27351	2.48772e-05	0.000101797	2.23722
ENSG00000070731	ST6GALNAC2	protein_coding	-1.0495	2.5611	-4.27275	2.49587e-05	0.000102077	1.96256
ENSG00000174514	MFSD4A	protein_coding	-1.42003	3.2969	-4.27232	2.50043e-05	0.000102237	1.78845
ENSG00000164114	MAP9	protein_coding	-1.07631	2.72738	-4.27124	2.51193e-05	0.000102653	1.93626
ENSG00000178163	ZNF518B	protein_coding	-1.0449	3.20612	-4.2701	2.5242e-05	0.0001031	1.86605
ENSG00000137563	GGH	protein_coding	1.53269	4.67495	4.26557	2.57329e-05	0.000104885	1.92525
ENSG00000143028	SYPL2	protein_coding	-1.2841	0.181951	-4.26502	2.57939e-05	0.000105106	2.1389
ENSG00000172831	CES2	protein_coding	-1.17928	6.86503	-4.2648	2.58178e-05	0.000105176	1.64465
ENSG00000204128	C2orf72	protein_coding	1.94885	4.15028	4.26321	2.59931e-05	0.000105752	2.00915
ENSG00000198157	HMGN5	protein_coding	-1.06613	2.74961	-4.26145	2.61878e-05	0.000106516	1.88547
ENSG00000117013	KCNQ4	protein_coding	-1.24342	1.61299	-4.25175	2.72905e-05	0.000110626	1.98202
ENSG00000129354	AP1M2	protein_coding	1.11628	6.06884	4.24714	2.78287e-05	0.000112514	1.62144
ENSG00000157152	SYN2	protein_coding	-1.55573	0.200851	-4.24581	2.79864e-05	0.000113093	2.04199
ENSG00000278709	NKILA	long_non_coding	1.43526	0.770584	4.24451	2.81409e-05	0.000113688	2.12273
ENSG00000121577	POPDC2	protein_coding	-1.35262	1.40971	-4.24425	2.8172e-05	0.000113755	1.96538
ENSG00000145945	FAM50B	protein_coding	-1.03342	2.80657	-4.24293	2.83297e-05	0.000114302	1.80855
ENSG00000140284	SLC27A2	protein_coding	1.55103	3.22022	4.24106	2.85556e-05	0.000115154	1.9791
ENSG00000198720	ANKRD13B	protein_coding	1.02589	3.48207	4.24025	2.8653e-05	0.000115517	1.93067
ENSG00000153956	CACNA2D1	protein_coding	-1.09426	3.54217	-4.23611	2.91596e-05	0.000117377	1.68069
ENSG00000083307	GRHL2	protein_coding	1.32844	4.9101	4.23378	2.94489e-05	0.000118456	1.7344
ENSG00000047648	ARHGAP6	protein_coding	-1.07099	2.89228	-4.23192	2.96818e-05	0.000119232	1.75745
ENSG00000166415	WDR72	protein_coding	3.60029	2.86511	4.22666	3.03482e-05	0.000121784	2.0412
ENSG00000197410	DCHS2	protein_coding	-1.78073	0.400091	-4.22488	3.05781e-05	0.000122597	1.92569
ENSG00000174348	PODN	protein_coding	-1.32799	5.04812	-4.21826	3.14435e-05	0.000125661	1.45444
ENSG00000151790	TDO2	protein_coding	1.3381	0.949416	4.21303	3.21445e-05	0.000128221	1.99171
ENSG00000166025	AMOTL1	protein_coding	-1.03587	5.33806	-4.21292	3.21601e-05	0.000128229	1.43079
ENSG00000196924	FLNA	protein_coding	-1.309	10.145	-4.21262	3.22011e-05	0.000128359	1.56788
ENSG00000155974	GRIP1	protein_coding	-1.24239	0.695536	-4.2115	3.23527e-05	0.000128864	1.89172
ENSG00000262406	MMP12	protein_coding	3.09117	3.92262	4.20293	3.35405e-05	0.000133289	1.87295
ENSG00000171208	NETO2	protein_coding	1.47549	2.76488	4.18898	3.5564e-05	0.000140434	1.80866
ENSG00000169429	CXCL8	protein_coding	2.58737	4.90247	4.18571	3.60555e-05	0.000142221	1.70708
ENSG00000077782	FGFR1	protein_coding	-1.06378	5.33546	-4.18578	3.60441e-05	0.000142221	1.3218
ENSG00000114115	RBP1	protein_coding	-1.15038	2.96352	-4.18518	3.61355e-05	0.000142474	1.54532
ENSG00000258498	DIO3OS	long_non_coding	-1.52997	-0.032015	-4.18269	3.65136e-05	0.00014371	1.80976
ENSG00000176971	FIBIN	protein_coding	-1.05119	2.32559	-4.18222	3.65856e-05	0.000143957	1.64052
ENSG00000272405	AL365181.3	long_non_coding	2.02583	3.11826	4.17759	3.73021e-05	0.000146369	1.7665
ENSG00000116106	EPHA4	protein_coding	-1.16148	2.63645	-4.17736	3.73388e-05	0.000146442	1.57528
ENSG00000158714	SLAMF8	protein_coding	1.32943	3.48026	4.17618	3.75228e-05	0.000147087	1.69194
[truncated: 383 more rows]

## Sheet: Table S8
mRNA DEGs in Tumor and Normal Groups (n=2145)
CLEC3B
DPT
LYVE1
SCARA5
MAMDC2
GNG7
C16orf89
PI16
GSTM5
CADM3
FAM107A
C2orf40
GPM6B
NCAM1
ATP1A2
CFD
SFRP1
P2RY14
PRIMA1
ASPA
ADRB2
PTN
TMEM100
ESRRG
SOSTDC1
S100B
MKI67
GSTM2
MT1M
ADAMTSL1
CITED2
HOXC9
C1QL1
GPX3
PYGM
CASQ2
MMRN1
ADH1B
IGFBP6
HLF
AKR1C2
ANGPTL1
COL4A6
RCC2
GCNT4
GHR
ZBTB16
CAB39L
SLC2A4
KAT2B
CRYAB
ANKRD35
MPZ
ESM1
PPP1R3C
LGI4
SOX9
PLAC9
SGCA
ELL2
HBB
PINK1
MTFR1L
FABP4
SCN7A
RUNX1
SCUBE2
COL1A1
HSPB8
SRPX
ROGDI
EFS
SLC25A4
PTGS1
LDB3
PLIN4
AKR1C1
TMOD1
MT1X
GABRD
RBPMS2
PHYHD1
SH3BGR
CLSPN
KLF15
PGM5
MYZAP
SNRPN
COX7A1
ID4
AFF3
GFRA1
TOP2A
GKN1
MARCKSL1
SLC9A9
NEGR1
UBE2QL1
KIF14
PRKN
ECT2
HBA2
ENC1
FAXDC2
USP2
TPX2
ABCA8
KIT
TMEM26
TTYH3
CHRDL1
SSBP2
ATOH8
TEF
GPER1
IQGAP3
SMDT1
KCNK3
PDE2A
PLCD1
CBR1
MTHFD1L
KCNMB1
NFE2L3
BEX4
SLC22A17
ETFDH
JAM2
PKNOX2
LRRC4
CBX7
HSPA2
SOX15
CSRNP1
PLN
ATP11A
CA11
ARHGEF37
GSN
PDZD4
TNFAIP8L3
FAM72A
SMIM5
PPP1R14A
HOXC8
C4orf3
ST6GALNAC6
PMM1
PRKAR2B
KIF18B
CENPF
SCUBE1
FAM161B
ASB2
MICALL1
SLC25A42
CCDC69
ALDH6A1
RAP1A
EPCAM
SOX4
ACKR1
2022-03-02
C15orf59
DNAJB5
AGRN
MAPK10
BGN
RGS2
INAFM2
NDRG2
CEP55
FNDC5
MYBL2
SYNGR1
EXO1
MYL6
EPM2A
SGO1
FAM72B
IL11RA
PTGR1
ACAN
CCDC150
NDRG4
CCDC107
DNASE1L3
RCAN2
GPR155
CRY2
BTG2
ZNF695
EME1
STIL
C3orf18
CD36
HELLS
ARL4D
INPP5A
ASPM
GADD45B
CYB5R1
SERPINH1
MYOCD
ANLN
HOXC11
FOXM1
OSBPL3
KIF11
RGMB
CNTN1
GYPC
ARHGAP8
DTL
WNT2
NDN
E2F3
ARMCX1
PNCK
DGKG
ATAD2
ATP5J
BUB1
CLDN5
MXI1
HASPIN
HPGD
MYRIP
PDE1C
2022-09-05
CENPI
ANKRD65
GFRA3
NTN1
LRRN4CL
MTBP
ITGA8
KIF23
PLCD4
BRCA2
E2F7
TMEM25
VAMP2
ACADM
ZWILCH
ACOX2
SNCG
LPAR1
COL4A1
RELN
CPE
TMEM108
RRM2
HJURP
BUB1B
JDP2
NPR1
FAM91A1
DNMT1
LHPP
ARHGAP10
CENPO
MAP6
BHMT2
FAM212B
XRCC2
FANCI
MCM10
KIF20A
SBSPON
BLM
ARHGAP11A
CDK1
UHRF1
KIF18A
NUSAP1
EPHX1
PIM1
DISP1
PAIP2B
ARHGEF26
DACT3
HADH
CHGA
CDCA2
NEK2
LDOC1
DKC1
DIRAS1
ATP1B2
DLGAP5
CGNL1
FHL1
DNAJC18
GTSE1
METTL7A
KLF4
EIF4E3
CNRIP1
DDIAS
PLK1
SHCBP1
OTX1
MAF
NUF2
MISP
FXYD6
SAT2
ATAD5
RNLS
PER1
TRIM59
KPNA2
MPC1
TIMELESS
MTFR2
CENPK
MELK
CAVIN2
PAMR1
TCEAL1
PSD
ARHGEF25
C1orf112
CHL1
FAM46B
HOXA4
C1QTNF7
GPAT3
CENPA
DHRS7
CKAP2L
MKNK2
C1QTNF2
ZSCAN18
MASP1
HSPD1
GLTP
CHADL
GAMT
SLC16A7
RECK
RDM1
CFAP157
CAD
TNFRSF10B
BRIP1
VAV2
COL4A5
HGNC:18790
ADAM33
BTD
RAB30
DNA2
GREM2
MINDY1
ALDOC
BTC
ARHGAP11B
TNFSF12
GLUL
SLC2A12
POLQ
TSPYL2
RAD51
KNTC1
CLDN4
SKA3
TROAP
PRR11
BDH2
CKB
FANCD2
SLC7A8
F13A1
RAD51AP1
KIF4A
KLF8
TNFSF11
WDR62
ILK
KIAA1524
NAP1L5
HMMR
SALL4
TRIM10
TSPAN7
PRADC1
KCNN3
TLE4
HOMER2
C14orf132
DEPDC1B
TOM1L2
SERTAD1
ANK2
FAM117A
CDC25C
CLDN7
PKMYT1
PLOD3
CENPL
C7
HOXA11
EZH2
SIDT2
ERCC6L
FAM83H
LIMS2
LYNX1
CPEB2
ENTPD3
TSC22D3
JPH2
KNL1
PDK4
MTURN
FAM110D
MNX1
CDCA8
CDC45
KIF15
C16orf59
ADAMTS1
NDC80
GNAO1
TMEM220
SPC25
SPAG5
SMIM10L2A
TNXB
BCKDHA
PRC1
GABARAPL1
KLHDC8B
MTHFD2
PITPNM3
FANCB
DLG2
CDCA5
ABI3BP
UBE2C
DAAM2
KLF9
DUSP5
REEP1
TACC3
MCM4
GINS1
RBP7
PPP1R3G
NCAPH
ORC6
PTPRZ1
RTL5
MYOM1
ADAMTSL3
PIGW
SUSD4
AKAP6
FANCA
RNF122
PGR
RFWD3
NAALADL1
NOVA1
SLC12A8
SNTA1
ZWINT
PPM1K
SMPD1
TMEM206
PARP14
NEIL3
SKA1
NECAB1
NDC1
HSPB7
MAOB
ITM2A
NCAPG
RAD54L
LMNB1
GALNT15
ACACB
FOXF2
FOXP2
TBC1D31
RGS9
OSGIN1
LONRF2
RAB9B
ATL1
ZNF471
PEG3
B3GALT4
CALCOCO1
GEN1
ZNF626
GINS4
FOXN3
ILDR1
LIPF
PPP2R3A
SOCS2
PDZRN3
FGF2
MAPK3
RNFT2
TACR2
TRIP13
PRKAA2
F10
P3H2
FOXD2
GAD1
PARPBP
RAD54B
DBF4
ORC1
LMNB2
RYR3
KIF2C
TCEAL3
SOX17
CXCL12
ADAMTS14
BDKRB1
SLC52A2
DSCC1
KRT18
GPD1L
C16orf45
STUM
NOP2
PRDM8
KIFC1
ASF1B
LMOD1
TMEM63A
MCM2
CCNB2
PODXL
ST3GAL3
INHBA
TTK
RAI2
SMIM14
LRFN4
SORBS2
EEF1A2
SLC5A6
FOXS1
CDC20
BVES
ITIH5
PLPP3
TCF21
DEPDC1
VLDLR
PCLAF
DUSP1
KIF20B
PDLIM4
CCNF
OGN
AURKB
WFDC1
ARHGAP20
C5orf34
CKAP2
SGO2
TCEAL7
RNF150
BID
C17orf53
MICU3
COL5A2
LGALS9C
CENPE
RPS6KA5
BMP8A
DCAF13
CDC7
FAM60A
AAMDC
ZBTB4
PKIG
SCN4B
NNAT
COL3A1
PID1
CCL21
E2F1
HEATR1
S100A8
PLA2G7
PLXNA1
HACD1
TEAD4
URB2
ASAH2
PGM2L1
TUBB2A
DMPK
PLK4
RECQL4
CLN6
SAPCD2
ADCY5
ZFP36
BIRC5
HNF4A
WDHD1
DCBLD1
NACAD
LIFR
CCNB1
FAM189A2
CYP27B1
EPB41L3
DIXDC1
SLC39A10
CST1
DMD
FAHD2B
CC2D2A
DIAPH3
MMS22L
LIMK1
POLE2
THSD4
CFL2
SDS
SOX21
ZSCAN31
SOBP
GPR146
LBX2
ACADSB
RNF180
BCL2
ZNF662
TMEM8B
GPRC5A
HDC
CDKN1A
RTL8B
RFC3
FBXL7
AHNAK
AUNIP
STK32B
UBE2T
FOXF1
AR
STON1
ALDH3A2
DTNA
FBXL22
F2R
NXPH3
LDHD
COL10A1
HIF3A
EPHA7
OIP5
JUND
RAB6B
DCLK1
ESCO2
FAM229B
FAM111B
SLC12A7
AURKA
TMEM2
PBXIP1
CSRP1
SETBP1
CCNA2
APBB1
HOXC10
LIG1
STRIP2
ITPR1
ANKRD37
NOX4
CSTA
STRA6
TP53INP2
ALKBH7
MAGI2
PCNA
BORA
TESMIN
ME1
DNAJC22
GPRASP1
COPZ2
IGSF10
C1QTNF6
PLCL1
AIF1L
CES1
GNAI1
CHEK1
CLIP4
CYBRD1
MCC
CTSF
COL23A1
XPO5
MT-ND6
LRRK2
MAPK15
AOX1
PTGER3
NUDCD1
SMARCD3
LANCL3
TREM2
LARP6
PBK
RCC1
TXNIP
BOP1
SPART
RIPK2
GDF15
CLIP3
TUSC1
SCARA3
NCALD
C2orf15
NR4A3
QSOX2
CKS2
MAGEH1
C1QTNF3
PPM1H
REEP2
P4HA3
HSPB6
DENND2C
ZNF367
HPGDS
ZBTB7C
TICRR
CDC25B
RIMS3
RERG
CD80
MUC13
MFAP5
SPDL1
DPY19L1
ZNF385B
TGFBR3
SLX4IP
MSH5
TONSL
POU6F1
PRICKLE2
GLIPR2
FAM129A
MRGPRF
POP1
GAB1
PTPN13
MAOA
RGMA
CERS4
ID3
PDE1B
TMC6
PPAT
HMGB3
IQANK1
PIK3AP1
ZNF485
CPED1
ADAMTSL4
CLTB
BMP1
HSD17B6
CCDC146
DUSP19
CEBPD
MAD2L1
ZNF135
STARD5
ADAMTS12
MAPT
SELENOP
PYCR1
SLC25A34
IL6R
CHDH
MEST
TCF7L1
GNAZ
HOXB9
COL1A2
LRRC3
FCHO1
LLGL2
RTKN2
SPAG16
NR3C2
PSCA
LRP8
RAB3IP
SPEG
CLEC10A
MEIS1
AOC3
CH25H
LSR
PPP2R2B
CLEC5A
JUNB
RORA
BRI3BP
RBL1
GFOD1
PASK
ALDH3A1
ZNF195
SPOCD1
LAMC2
CSRP2
SALL2
ZDHHC23
ADAM12
DNAJB4
GRIK5
FGL2
ZNF331
TOMM34
CYSLTR1
CHTF18
CXCL16
DTX4
NCAPD3
MET
TRIM15
NCAPG2
COL11A1
CDC6
SLC29A2
MMP28
FEN1
PUS7
TENM2
MFAP4
FAM13C
DSN1
GSTA4
IFI30
FAM149A
SLC25A23
ACKR3
SMC4
FCGR1A
MT2A
PBX1
CORO2B
BNIP3
TWNK
PAQR7
MB21D1
MASTL
GPRASP2
TARBP1
SNX10
DARS2
DDX11
MARVELD3
CTHRC1
ZFP28
TIMP1
SLC16A9
TIGD1
TMC5
BLVRB
EML1
TMEM255A
LHX4
MYL9
RGN
PDLIM2
ARHGEF38
GRIN2A
OLR1
SHISA3
CACNB2
DCN
SEMA6D
DSTN
RHPN2
STAT1
RTKN
KCNJ15
MYO1B
C11orf96
VSIR
TUBB3
KLHDC1
PINLYP
PKIA
MCM7
HOXC6
MCM8
E2F8
PTGDR2
RYR2
ANGPT1
TUB
GRASP
PARD6G
CENPM
CFP
TOX
TYMS
OSBPL1A
BAG3
RASGRP2
ABHD8
PRAG1
PLPP1
CELF2
ARPC1B
CENPU
TMC7
GRIN2D
MAP3K21
TSPAN2
LTBP4
B3GNT6
BRCA1
IGF2BP2
SMAD9
C12orf75
PRRT1
LEPR
PHYHIP
SH3BGRL
KLF2
PDE8B
CXCR2
FAM212A
EMP3
CST2
PDE1A
NR6A1
KCNMA1
FGFR4
SNPH
MAGEE1
FAM228B
PDZD2
SYNM
CDT1
CDC25A
SELENOM
YDJC
ATP2A1
PPP1R3F
RPP25
ABCA9
ARHGAP39
LYN
CNN1
FBXO27
CEP85L
CLDN1
SH3KBP1
CDCA7
MID2
RNASE1
SPACA9
AKAP2
ADAMTS8
SMC2
HOXA13
CLMP
BOC
PER3
ZNF677
TPM1
IL11
RGS11
ANO5
ABHD11
KIF24
CETP
MSRB3
OLFM1
FIGNL1
RAB19
MPP1
KCNAB1
TRAIP
ZNF853
SLITRK6
ADGRL3
CCDC138
EPHB2
MND1
MYOM2
SERP2
APOC1
IL17RB
MT1E
ZGRF1
L3MBTL4
FILIP1
GADD45G
TMTC1
TPSAB1
LIF
RHBDF2
TUBB6
RHOB
FAM227A
ARRDC4
COLEC12
TSPAN5
ASAP3
CAND2
PAQR4
RNF217
SLC9A5
FAM110B
RTEL1-TNFRSF6B
CHEK2
FAP
SLC51A
PDE7B
ANKRD33B
CIT
PABPC1L
DIRAS3
THBD
PBX4
TTLL7
ADAP1
KANK2
RFC4
AMT
CRYL1
SHF
KL
KCNJ14
DZIP1
SPATA13
PTGDS
OAS3
SORBS1
ZNF239
ROR2
CDKN3
FOXP3
SPC24
ZBTB47
FOLR2
ZFPM2
NPR3
FERMT1
KIF26B
RHPN1
MOCS1
PDE9A
OXTR
TBC1D30
RAB3A
SOX5
PALM
RMI2
NME1
KNSTRN
TLR3
P2RY1
NR3C1
FNDC4
FEZ1
NRN1
SULF1
STK31
JAM3
TNS2
ECHDC2
CDIP1
SEZ6L2
HGH1
COL21A1
SEMA5B
PHC1
USP43
JUN
HOXA10
PMP22
CCR10
APOE
EPS8L3
SLIT2
HELZ2
MPP7
CENPN
CXCL17
APOB
LILRB5
STAC3
LOXL2
GAS1
POC1A
TNFRSF9
ITPR3
FHL5
NFASC
RELT
SNCA
ADAMTS2
SLC9A4
PIF1
MAPRE3
ITPKB
ADCY2
SGK494
ADAMTS15
CAP2
PMEPA1
HMGA1
ARHGAP24
PLEKHO1
NBEA
CAV1
FGF14
KREMEN2
TRPM2
SPARC
TDRP
PCDHGB7
PAFAH1B3
HNF1A
NUDT7
CTF1
WNT7B
STOX2
ZNF469
HAND2
SCIN
ESRP1
KLHDC8A
TMCC2
MYH11
ETV4
MS4A2
MACC1
AKR1B10
GPLD1
NLRC5
MC1R
AGMAT
FKBP5
MMP11
BMP6
XPNPEP2
NFIX
FOSB
CDCA3
SELENBP1
CYS1
TMEM71
PITX1
AGBL2
WNT9A
FAXC
CPA3
ERO1B
HNF1B
THY1
TMEM47
GCNT2
APLN
PTPRS
ST14
GPR35
CHSY3
CELSR3
DNMT3B
DENND2A
SATB1
EFHC2
SYNPO2
CILP2
ANGPT2
TGFB1I1
PLAU
COL12A1
CCDC106
VIL1
EFCC1
CNR1
PIMREG
PRKCB
CDKN1C
LAMP3
JAKMIP2
ZNF568
GALNT16
AP1S3
THEM6
TDRD6
HACD4
CD3EAP
ACTG2
IL4I1
KIF12
TAGLN
DTX3
MYRF
ERFE
SLC17A9
RHOJ
PDLIM3
TMOD2
IRX3
VCAN
NRTN
PCDH9
EPHB6
C3orf70
LY6E
CCNI2
RASSF7
PTTG1
TPD52L1
SYNC
ID1
TSHZ3
MDK
HSH2D
HELB
CADM4
EMP1
PRR19
FRMD5
ANGPTL4
ADGRG2
POLD1
FAIM2
GNG11
HNF4G
PRUNE2
HAGHL
TOX2
PRAME
ZNF71
KCNIP3
CTTNBP2
RRAD
LIPG
P2RX1
ANKRD29
SGCE
TLL1
CPXM1
ZNF761
SEL1L3
TIMP4
PCDHGC3
NMUR1
C2CD4D
CBFA2T3
COL5A1
IKBKE
WDR90
CACNA2D2
SKP2
ARFGEF3
CLCN5
ROR1
NOTCH3
TSPAN13
SLC1A5
A4GALT
SMTN
CROT
PRELP
SLIT3
HRH2
LY75
VAT1L
ANO9
GALNT17
ADGRD1
NCEH1
PDE4C
CKS1B
SCN3A
FNBP1
ARHGEF4
ABCA6
ITGAX
SH2D2A
CEP72
CCNE2
GNAL
PRNP
LMO3
CHAF1B
OAT
CILP
CEMIP
WNT5B
CDH3
FAM81A
TLCD1
RGS5
NEXN
KIAA1614
FAM13A
NFKBIE
TPM2
GLI3
MAP7
DNAH3
CCDC34
ZNF569
PDGFRB
GDPD3
FAM49A
TIMP3
LAMB3
MXRA5
TWIST2
HKDC1
C19orf48
EPHX2
BBC3
MRVI1
MARVELD2
PRR7
UST
OXCT1
MEIS2
PLPP7
AJUBA
IGF2BP3
KIAA1683
C6orf223
MYB
MATN2
MMP10
USH1C
LRRC2
NCKAP5
DES
NME4
MCIDAS
NTN4
CBX2
RIMBP2
C4BPA
TTC28
OLFML3
CCL3
CA14
PDE5A
C2
FERMT2
ITGA9
FBLN1
ADGRG1
ADAM8
CORIN
ACTA2
AASS
PDGFD
ZNF570
UAP1L1
GSPT2
CLU
FGF13
LIMCH1
PRR15L
SEMA3D
SPARCL1
MXD1
EFHD1
RTN1
IL32
PLAUR
KCND3
TPSB2
ONECUT2
IL33
CIDEC
ZNF415
IL17D
FUZ
GPR160
METTL7B
FBXL6
NEB
MDGA1
SMOC2
SYP
PRR15
CDH23
C2orf88
FOXL1
H2AFY2
FCGR3A
KIAA1644
GRB7
AMPH
EVA1A
STARD9
DSG2
ST6GALNAC3
DCLK2
WLS
TNFRSF10A
SOD3
MLLT11
MPP2
MITF
ESPL1
CDCP1
ADAMDEC1
LRCH2
KLHL13
KCNH2
MXRA7
MEX3A
ZNF829
DNAH17
WASF3
MYLK
PRKCG
WISP1
SMIM10
CCDC78
ITGA2
SVEP1
PDX1
ZNF354C
ZNF385D
HPDL
PHLDA2
ZCCHC24
C1orf21
OSBPL6
ACTC1
C15orf52
TRPC1
NPIPB11
BAIAP2L1
ZNF165
MYO7A
JCHAIN
PGGHG
AL136295.5
CACNA1H
TNFRSF12A
ZNF793
CHML
PILRB
ATP8B2
TNNI1
PRKACB
HOOK1
TK1
SGK1
GAS2L3
KRTCAP3
LAMA2
BEX3
MICB
CDON
ZNF134
ELF3
INAVA
KIAA1024
PLCH1
MMP9
CCL15
MYEF2
ARMCX2
SLC52A3
PTGIS
PYCR3
KCTD15
TNS1
NGFR
ITGA7
FUT4
LEF1
SOX2
SPDYE5
INMT
IGFBP3
HDX
C2orf82
USP51
BAIAP2L2
ALDH1L1
PALMD
ABCG2
APCDD1
PMFBP1
CBLC
CHRNA5
PLEKHG4
E2F2
ABAT
CGN
RAB15
C10orf95
TUSC3
PARD6B
HMGA2
FOS
MELTF
ULBP2
CAMK1D
ZNF470
ZNF468
UBD
SLC4A11
NUPR1
BIK
KRT80
ZNF844
SLC26A6
HMCN2
EGR3
CLRN3
CHST1
TCEA3
SPP1
NCS1
MPDZ
C20orf194
ZNF287
P2RY6
HOXA5
MAPK8IP1
GDPD5
COL22A1
ALOX12
NPTXR
ABHD17C
GINS2
ESR1
CFAP43
FRMD3
CENPW
P3H4
THBS2
SSC5D
CXCL1
GLRB
APLP1
AKAP12
COL6A3
TLE2
ABCC3
PPP1R12B
MYOM3
PRKG1
KIF21B
NRXN3
EDN3
PLEK2
EPSTI1
HOXA2
RASL11A
NFATC4
GAS7
DYNC1I1
DOCK3
FMO2
RCSD1
CLSTN2
RBPMS
C2CD4A
ZMYND15
WWC1
RASL12
GSTA1
NPFFR1
CATSPERB
S100A9
TIAM1
LAYN
ST8SIA1
TMEM132A
VSTM4
C6orf222
SAMD12
NR2F1
B3GNT8
CNTN4
IER5L
KRT8
HDGFL3
PALLD
NRG1
DNM3
RNF207
PTK7
ZDBF2
SCG2
TNFRSF4
CD300LF
IL23A
ZNF860
ZNF229
TYMP
HAPLN3
KCNE3
SEMA4G
ZNF888
MSX2
CYP39A1
STC2
SLC2A5
RBMS3
TTLL6
CLCN2
CHRM3
ABCA13
SSPN
CREG2
NEURL3
EBF4
CYP1B1
PCDHB4
PCDHGB5
UBE2S
EVC
NANOS1
IFI6
PLPP2
PRR5L
AQP3
OCLN
CD1C
TRIM31
NDNF
NCR3LG1
THRB
OSR1
CPXM2
TNFSF15
MMP1
IGFBP5
ZIK1
HOXB13
CXCL11
NOX1
L1CAM
PTPRD
GJB4
MT1G
SUCNR1
ACKR2
DDR2
SRMS
EGR1
IL16
DGKI
FBXO41
ZNF879
FRZB
MSR1
SPON1
RTN4R
CSMD2
TUBA1A
CMTM7
ADGRF4
CXCL6
EGFL6
MUC3A
FRMD6
TSPOAP1
TLX1
CXCL14
AMH
PCDHGA2
MDFI
EVC2
ADAM23
SVIL
EYA2
SLAIN1
KDELR3
HK2
CNGA1
SERPINE1
SIX1
FNDC1
FLNC
ZNF483
MATN3
CRACR2B
CTLA4
TMPRSS4
PLEKHS1
RUNDC3B
COL7A1
PRRG3
GSTM3
LAD1
MOCOS
SOX6
ATF3
RNF43
DPCR1
PTHLH
ADGRG5
SCN3B
NXN
C16orf74
RAB42
S100A1
VSIG2
MAL2
SLC11A1
SYNE1
SATB2
DNAH2
OLFML2B
CU639417.2
CACNB4
CLDN3
HES2
FHOD3
PCDHGB6
CHST15
TMPRSS3
RASD2
OMD
TMEM200B
SEMA3E
BNC2
FCN1
GPT
KBTBD12
CHI3L1
PHGDH
CAVIN1
PRDM5
CCL3L3
ANTXR2
TNFRSF25
CXCL9
WIPF3
KCNC3
FAM3B
CCNE1
AK4
IRF8
C1orf186
SLC6A16
PMAIP1
C3orf52
CYP2B6
FRK
GPR3
ST6GALNAC2
MFSD4A
MAP9
ZNF518B
GGH
SYPL2
CES2
C2orf72
HMGN5
KCNQ4
AP1M2
SYN2
POPDC2
FAM50B
SLC27A2
ANKRD13B
CACNA2D1
GRHL2
ARHGAP6
WDR72
DCHS2
PODN
TDO2
AMOTL1
FLNA
GRIP1
MMP12
NETO2
CXCL8
FGFR1
RBP1
FIBIN
EPHA4
SLAMF8
DUOXA1
MMP3
MADCAM1
HENMT1
HK3
LILRB4
F2RL2
PCSK1
APOBEC3B
PRSS22
IYD
ASPHD1
ZNF595
TNFRSF11B
ABLIM3
TNFSF4
CCNO
HSPB1
GPR39
WDR66
HAVCR2
DSEL
MEOX1
PODNL1
LINGO1
CDH11
CHIT1
MAP1B
NUP62CL
ZIC2
MFAP2
LTF
GPRIN1
ADAMTS6
SPTBN4
SH3TC2
CIART
CHST13
KIAA1211
MGAM2
KDF1
CELSR1
ECM1
KIAA1549
TBX1
ANKS4B
COL14A1
CXCL3
TRABD2A
TTC9
TRIB3
CHIC1
CADM1
ZNF880
CREB3L1
BEX5
CSRNP3
ELFN2
ABCC9
CDX2
FAM180A
SPTSSB
LZTS1
ADGRE2
BCL11A
CPNE7
SELP
COL28A1
NTRK2
SLC28A3
DHRS9
APOD
NELL2
OAS2
CARNS1
DKK2
MN1
SERPINA1
CD72
RGS4
ECEL1
KCNE4
HDAC9
SGSM1
RASL11B
OSCAR
IGFBP2
MAP2
TMEM74B
XCR1
EFNA3
HTR1D
EHF
C4orf48
NLGN4X
SLC44A4
EPHA10
BATF2
PIFO
CXCL10
KLK6
SERTAD4
GJB1
PCSK1N
BATF
FOXA3
LRRC17
FSIP2
CACNA1D
JAK3
RCOR2
NPTX2
GNG4
HCN2
CARD14
TDRD5
SLC1A7
BARX1
PAX8
PIPOX
ECHDC3
FKBP10
TSPAN8
THNSL2
ISG15
FBXO17
PYGO1
WDR97
FN1
PLXNB3
NR4A1
FBXO32
ARSE
MAATS1
MST1R
KRT20
MALL
ADH1C
HAS3
CRLF1
FBLN2
ITGA11
TFF2
HOXB7
MMP7
IL2RA
CTSV
C3orf14
ACER2
SYTL5
AC099489.1
PCSK9
IL1RL1
PAK3
PCDH7
FIGN
CA2
GSDMB
FOXA2
PKDCC
POU5F1
CLIC3
KLHL35
ICOS
DUOX1
FGF7
SGCD
MROH6
AOC1
WSCD1
OSM
TUBB2B
LARGE2
SLC28A2
FAR2
METTL27
UGT8
CYP4F12
SIX4
PTPRH
BCL2A1
LGR5
RAB3C
F2RL1
BAMBI
SMIM22
CLCN4
TSPYL5
TFAP2A
F5
FZD2
[truncated: 146 more rows]

## Sheet: Table S9
Mitochondria-related DGEs (n=183)
SLC2A4
CRYAB
PINK1
MTFR1L
SLC25A4
COX7A1
PRKN
GPER1
SMDT1
PDE2A
MTHFD1L
ETFDH
PLN
FAM72A
SLC25A42
ALDH6A1
SOX4
MAPK10
RGS2
NDRG4
CYB5R1
ARMCX1
ACADM
HJURP
DNMT1
CDK1
HADH
DLGAP5
MPC1
MTFR2
HSPD1
BTD
DNA2
GLUL
POLQ
RAD51
ANK2
CDC25C
PDK4
BCKDHA
GABARAPL1
MTHFD2
REEP1
RNF122
PGR
PPM1K
MAOB
ACACB
LIPF
MAPK3
PRKAA2
BID
MICU3
PID1
E2F1
HEATR1
ASAH2
DMPK
RECQL4
CCNB1
CYP27B1
SDS
ACADSB
BCL2
TMEM8B
ALDH3A2
LDHD
HIF3A
LIG1
ANKRD37
NOX4
ALKBH7
ME1
MT-ND6
LRRK2
SMARCD3
TREM2
TXNIP
SPART
MAOA
MAPT
PYCR1
SLC25A34
CHDH
PPP2R2B
BRI3BP
TOMM34
FEN1
SLC25A23
BNIP3
TWNK
DARS2
DCN
TYMS
OSBPL1A
BAG3
ABHD8
SNPH
ATP2A1
ABCA9
LYN
ABHD11
MSRB3
MYOM2
FAM110B
KANK2
AMT
MOCS1
RAB3A
NME1
TLR3
P2RY1
NR3C1
FEZ1
ECHDC2
JUN
HELZ2
SNCA
PIF1
HMGA1
MACC1
AKR1B10
AGMAT
TMEM71
CNR1
IKBKE
CROT
SLIT3
OAT
HKDC1
EPHX2
BBC3
OXCT1
NME4
AASS
CLU
MXD1
EFHD1
PLAUR
NEB
MLLT11
HPDL
SGK1
MMP9
MYEF2
ARMCX2
ALDH1L1
ABCG2
ABAT
TUSC3
BIK
MAPK8IP1
ALOX12
DNM3
TYMP
CYP1B1
IFI6
TRIM31
MMP1
NOX1
TSPOAP1
EYA2
HK2
COL7A1
CAVIN1
AK4
PMAIP1
HMGN5
EPHA4
HK3
ABLIM3
MAP1B
KLK6
ECHDC3
FKBP10
NR4A1
POU5F1
BCL2A1
MPV17L
ACE2
MARK1
DHRS2
TP73

## Sheet: Table S10
GO in Tumor and Normal Groups
ONTOLOGY	ID	Description	GeneRatio	BgRatio	pvalue	p.adjust	qvalue	geneID	Count
BP	GO:0008637	apoptotic mitochondrial changes	23/175	125/18866	1.3594e-23	4.71303e-20	3.22964e-20	PINK1/SLC25A4/PRKN/GPER1/HSPD1/BID/E2F1/BCL2/BNIP3/ATP2A1/JUN/BBC3/CLU/PLAUR/MLLT11/MMP9/BIK/IFI6/EYA2/HK2/PMAIP1/MPV17L/TP73	23
BP	GO:0010821	regulation of mitochondrion organization	25/175	191/18866	9.44067e-22	1.63654e-18	1.12145e-18	PINK1/PRKN/GPER1/PDE2A/BID/PID1/E2F1/BCL2/LRRK2/TREM2/MAPT/BNIP3/DCN/BAG3/BBC3/CLU/PLAUR/MLLT11/MMP9/BIK/HK2/PMAIP1/ABLIM3/MPV17L/TP73	25
BP	GO:0051881	regulation of mitochondrial membrane potential	16/175	74/18866	6.31471e-18	5.65287e-15	3.87367e-15	PINK1/PRKN/RNF122/BID/PID1/BCL2/LRRK2/SPART/MAPT/PYCR1/BNIP3/DCN/MLLT11/ALOX12/IFI6/PMAIP1	16
BP	GO:0001836	release of cytochrome c from mitochondria	15/175	60/18866	6.52191e-18	5.65287e-15	3.87367e-15	PINK1/PRKN/GPER1/BID/BCL2/BNIP3/JUN/BBC3/CLU/PLAUR/MLLT11/MMP9/BIK/IFI6/PMAIP1	15
BP	GO:0010822	positive regulation of mitochondrion organization	18/175	119/18866	4.37007e-17	3.03021e-14	2.07647e-14	PINK1/PRKN/GPER1/BID/E2F1/BCL2/TREM2/BNIP3/DCN/BBC3/PLAUR/MLLT11/MMP9/BIK/HK2/PMAIP1/ABLIM3/TP73	18
BP	GO:0006839	mitochondrial transport	24/175	271/18866	6.54061e-17	3.77938e-14	2.58985e-14	PINK1/PRKN/SMDT1/MPC1/HSPD1/ACACB/PRKAA2/BID/MICU3/E2F1/BCL2/ALKBH7/LRRK2/TOMM34/SLC25A23/BNIP3/BAG3/BBC3/EYA2/HK2/PMAIP1/ABLIM3/MPV17L/TP73	24
BP	GO:0090199	regulation of release of cytochrome c from mitochondria	12/175	49/18866	1.89931e-14	9.40702e-12	6.44624e-12	PINK1/PRKN/GPER1/BID/BNIP3/BBC3/CLU/PLAUR/MLLT11/MMP9/BIK/PMAIP1	12
BP	GO:0072593	reactive oxygen species metabolic process	22/175	288/18866	3.0375e-14	1.31638e-11	9.02059e-12	CRYAB/PINK1/PRKN/HSPD1/PDK4/MAOB/PID1/BCL2/NOX4/LRRK2/MAPT/BNIP3/SNCA/CLU/ALOX12/CYP1B1/IFI6/NOX1/HK2/PMAIP1/MPV17L/ACE2	22
BP	GO:0090200	positive regulation of release of cytochrome c from mitochondria	10/175	28/18866	4.13501e-14	1.5929e-11	1.09155e-11	PINK1/GPER1/BID/BNIP3/BBC3/PLAUR/MLLT11/MMP9/BIK/PMAIP1	10
BP	GO:0044282	small molecule catabolic process	26/175	452/18866	9.84338e-14	3.4127e-11	2.33858e-11	ETFDH/ALDH6A1/ACADM/HADH/GLUL/BCKDHA/PPM1K/ACACB/CYP27B1/SDS/ACADSB/ALDH3A2/LDHD/AMT/ECHDC2/AKR1B10/CNR1/CROT/OAT/OXCT1/AASS/ALDH1L1/ABAT/TYMP/HK2/HK3	26
BP	GO:0097193	intrinsic apoptotic signaling pathway	21/175	290/18866	3.44688e-13	1.08639e-10	7.4446e-11	PINK1/PRKN/BID/E2F1/BCL2/LRRK2/BNIP3/ATP2A1/IKBKE/BBC3/CLU/PLAUR/MLLT11/MMP9/MAPK8IP1/CYP1B1/IFI6/NOX1/PMAIP1/BCL2A1/TP73	21
BP	GO:0016054	organic acid catabolic process	20/175	282/18866	1.91533e-12	5.10803e-10	3.50032e-10	ETFDH/ALDH6A1/ACADM/HADH/GLUL/BCKDHA/PPM1K/ACACB/SDS/ACADSB/ALDH3A2/LDHD/AMT/ECHDC2/CNR1/CROT/OAT/AASS/ALDH1L1/ABAT	20
BP	GO:0046395	carboxylic acid catabolic process	20/175	282/18866	1.91533e-12	5.10803e-10	3.50032e-10	ETFDH/ALDH6A1/ACADM/HADH/GLUL/BCKDHA/PPM1K/ACACB/SDS/ACADSB/ALDH3A2/LDHD/AMT/ECHDC2/CNR1/CROT/OAT/AASS/ALDH1L1/ABAT	20
BP	GO:1903747	regulation of establishment of protein localization to mitochondrion	12/175	73/18866	3.12269e-12	7.65974e-10	5.24889e-10	PINK1/PRKN/BID/E2F1/BCL2/LRRK2/MAPT/BAG3/BBC3/PMAIP1/ABLIM3/TP73	12
BP	GO:0042391	regulation of membrane potential	24/175	443/18866	3.42057e-12	7.65974e-10	5.24889e-10	PINK1/PRKN/GPER1/PLN/ANK2/RNF122/BID/PID1/DMPK/BCL2/LRRK2/TREM2/SPART/MAPT/PYCR1/BNIP3/DCN/JUN/CNR1/MLLT11/ABAT/ALOX12/IFI6/PMAIP1	24
BP	GO:0072655	establishment of protein localization to mitochondrion	15/175	140/18866	3.53492e-12	7.65974e-10	5.24889e-10	PINK1/PRKN/HSPD1/BID/E2F1/BCL2/LRRK2/MAPT/TOMM34/BAG3/BBC3/HK2/PMAIP1/ABLIM3/TP73	15
BP	GO:0070585	protein localization to mitochondrion	15/175	144/18866	5.34201e-12	1.08946e-09	7.46558e-10	PINK1/PRKN/HSPD1/BID/E2F1/BCL2/LRRK2/MAPT/TOMM34/BAG3/BBC3/HK2/PMAIP1/ABLIM3/TP73	15
BP	GO:0062197	cellular response to chemical stress	21/175	360/18866	2.1521e-11	4.14518e-09	2.84052e-09	SLC2A4/PINK1/PRKN/MAPK10/CDK1/MAPK3/PRKAA2/BCL2/NOX4/LRRK2/MAPT/PYCR1/SLC25A23/BNIP3/JUN/SNCA/EFHD1/MMP9/CYP1B1/NOX1/DHRS2	21
BP	GO:2001233	regulation of apoptotic signaling pathway	22/175	413/18866	4.06295e-11	7.41382e-09	5.08038e-09	PINK1/PRKN/GPER1/BID/E2F1/ASAH2/BCL2/LRRK2/BNIP3/BBC3/CLU/PLAUR/MLLT11/MMP9/BIK/MAPK8IP1/IFI6/NOX1/EYA2/PMAIP1/MPV17L/TP73	22
BP	GO:0006979	response to oxidative stress	23/175	458/18866	4.61534e-11	8.0007e-09	5.48254e-09	CRYAB/PINK1/PRKN/ETFDH/CDK1/HSPD1/MAPK3/PRKAA2/BCL2/NOX4/LRRK2/TXNIP/MAPT/PYCR1/BNIP3/MSRB3/JUN/SNCA/MMP9/MYEF2/CYP1B1/NOX1/DHRS2	23
BP	GO:0046902	regulation of mitochondrial membrane permeability	11/175	77/18866	1.25429e-10	2.07077e-08	1.41902e-08	BID/E2F1/BCL2/ALKBH7/BNIP3/BBC3/EYA2/HK2/PMAIP1/MPV17L/TP73	11
BP	GO:0000266	mitochondrial fission	9/175	42/18866	1.41749e-10	2.16774e-08	1.48546e-08	PINK1/MTFR1L/PRKN/MTFR2/LRRK2/MAPT/BNIP3/DCN/DNM3	9
BP	GO:0032386	regulation of intracellular transport	20/175	358/18866	1.43807e-10	2.16774e-08	1.48546e-08	CRYAB/PINK1/PRKN/PLN/NDRG4/CDK1/REEP1/MAPK3/BID/E2F1/BCL2/LRRK2/BAG3/ATP2A1/FEZ1/BBC3/PMAIP1/ABLIM3/MAP1B/TP73	20
BP	GO:0090559	regulation of membrane permeability	11/175	88/18866	5.5021e-10	7.94824e-08	5.44659e-08	BID/E2F1/BCL2/ALKBH7/BNIP3/BBC3/EYA2/HK2/PMAIP1/MPV17L/TP73	11
BP	GO:2000377	regulation of reactive oxygen species metabolic process	15/175	200/18866	5.84904e-10	8.11145e-08	5.55843e-08	CRYAB/PINK1/PRKN/HSPD1/PID1/BCL2/NOX4/MAPT/BNIP3/SNCA/CLU/CYP1B1/HK2/MPV17L/ACE2	15
BP	GO:0042493	response to drug	20/175	397/18866	8.80551e-10	1.17418e-07	8.04616e-08	PDE2A/CDK1/HADH/HSPD1/RAD51/MAOB/ACACB/PRKAA2/CCNB1/BCL2/TXNIP/TYMS/LYN/NME1/TLR3/OXCT1/ABAT/AK4/MAP1B/TP73	20
BP	GO:0009636	response to toxic substance	16/175	250/18866	1.56706e-09	2.01222e-07	1.37889e-07	PINK1/PRKN/CDK1/RAD51/MAOB/MAPK3/CCNB1/BCL2/TYMS/LYN/AKR1B10/EPHX2/ABCG2/CYP1B1/MAP1B/DHRS2	16
BP	GO:2001235	positive regulation of apoptotic signaling pathway	14/175	183/18866	1.72869e-09	2.14049e-07	1.46679e-07	PINK1/GPER1/BID/E2F1/BCL2/BNIP3/BBC3/PLAUR/MLLT11/MMP9/BIK/NOX1/PMAIP1/TP73	14
BP	GO:0097345	mitochondrial outer membrane permeabilization	9/175	55/18866	1.82302e-09	2.17946e-07	1.49349e-07	BID/E2F1/BCL2/BNIP3/BBC3/EYA2/PMAIP1/MPV17L/TP73	9
BP	GO:1902110	positive regulation of mitochondrial membrane permeability involved in apoptotic process	9/175	61/18866	4.74074e-09	5.47871e-07	3.75433e-07	BID/E2F1/BCL2/BNIP3/BBC3/EYA2/PMAIP1/MPV17L/TP73	9
BP	GO:0034599	cellular response to oxidative stress	17/175	310/18866	4.92947e-09	5.51306e-07	3.77787e-07	PINK1/PRKN/CDK1/MAPK3/PRKAA2/BCL2/NOX4/LRRK2/MAPT/PYCR1/BNIP3/JUN/SNCA/MMP9/CYP1B1/NOX1/DHRS2	17
BP	GO:1902686	mitochondrial outer membrane permeabilization involved in programmed cell death	9/175	63/18866	6.36814e-09	6.89948e-07	4.72792e-07	BID/E2F1/BCL2/BNIP3/BBC3/EYA2/PMAIP1/MPV17L/TP73	9
BP	GO:0035794	positive regulation of mitochondrial membrane permeability	9/175	65/18866	8.46563e-09	8.67059e-07	5.94159e-07	BID/E2F1/BCL2/BNIP3/BBC3/EYA2/PMAIP1/MPV17L/TP73	9
BP	GO:0007006	mitochondrial membrane organization	12/175	142/18866	8.50303e-09	8.67059e-07	5.94159e-07	PINK1/BID/E2F1/BCL2/ALKBH7/BNIP3/BBC3/EYA2/HK2/PMAIP1/MPV17L/TP73	12
BP	GO:1902108	regulation of mitochondrial membrane permeability involved in apoptotic process	9/175	66/18866	9.7248e-09	9.63311e-07	6.60117e-07	BID/E2F1/BCL2/BNIP3/BBC3/EYA2/PMAIP1/MPV17L/TP73	9
BP	GO:1905710	positive regulation of membrane permeability	9/175	67/18866	1.1145e-08	1.07333e-06	7.35505e-07	BID/E2F1/BCL2/BNIP3/BBC3/EYA2/PMAIP1/MPV17L/TP73	9
BP	GO:0002082	regulation of oxidative phosphorylation	7/175	32/18866	1.45022e-08	1.35889e-06	9.31193e-07	PINK1/COX7A1/CDK1/CCNB1/SLC25A23/SNCA/AK4	7
BP	GO:0006631	fatty acid metabolic process	18/175	396/18866	3.14647e-08	2.87074e-06	1.9672e-06	ETFDH/ACADM/HADH/PDK4/ACACB/MAPK3/PRKAA2/ASAH2/ACADSB/ALDH3A2/ALKBH7/ECHDC2/CNR1/CROT/EPHX2/ALOX12/CYP1B1/ECHDC3	18
BP	GO:0051900	regulation of mitochondrial depolarization	6/175	22/18866	3.85619e-08	3.42805e-06	2.3491e-06	BCL2/LRRK2/DCN/MLLT11/ALOX12/IFI6	6
BP	GO:0000302	response to reactive oxygen species	14/175	235/18866	4.23896e-08	3.67412e-06	2.51772e-06	CRYAB/PINK1/CDK1/HSPD1/MAPK3/BCL2/LRRK2/TXNIP/MAPT/PYCR1/BNIP3/JUN/MMP9/CYP1B1	14
BP	GO:2001242	regulation of intrinsic apoptotic signaling pathway	12/175	166/18866	4.90529e-08	4.14796e-06	2.84242e-06	PINK1/PRKN/BID/BCL2/LRRK2/BBC3/CLU/PLAUR/MMP9/MAPK8IP1/NOX1/PMAIP1	12
BP	GO:0019395	fatty acid oxidation	10/175	106/18866	5.38726e-08	4.44706e-06	3.04738e-06	ETFDH/ACADM/HADH/PDK4/ACACB/ALDH3A2/ECHDC2/CNR1/CROT/ALOX12	10
BP	GO:0010038	response to metal ion	17/175	366/18866	5.67965e-08	4.57939e-06	3.13806e-06	PRKN/PLN/CDK1/MAOB/MAPK3/PRKAA2/CCNB1/BCL2/LRRK2/TXNIP/MAPT/SLC25A23/BNIP3/JUN/SNCA/MMP9/ABAT	17
BP	GO:1903749	positive regulation of establishment of protein localization to mitochondrion	8/175	58/18866	6.02843e-08	4.75013e-06	3.25507e-06	PINK1/BID/E2F1/BCL2/BBC3/PMAIP1/ABLIM3/TP73	8
BP	GO:0071496	cellular response to external stimulus	16/175	326/18866	6.69234e-08	5.15607e-06	3.53324e-06	PDE2A/GLUL/PDK4/GABARAPL1/MAPK3/PRKAA2/CYP27B1/BCL2/LRRK2/BNIP3/BAG3/LYN/KANK2/TLR3/JUN/PMAIP1	16
BP	GO:0051882	mitochondrial depolarization	6/175	24/18866	6.85001e-08	5.16283e-06	3.53787e-06	BCL2/LRRK2/DCN/MLLT11/ALOX12/IFI6	6
BP	GO:0010823	negative regulation of mitochondrion organization	8/175	60/18866	7.92117e-08	5.84312e-06	4.00405e-06	PINK1/PRKN/LRRK2/MAPT/BNIP3/BAG3/CLU/MPV17L	8
BP	GO:0034440	lipid oxidation	10/175	111/18866	8.37643e-08	6.05022e-06	4.14596e-06	ETFDH/ACADM/HADH/PDK4/ACACB/ALDH3A2/ECHDC2/CNR1/CROT/ALOX12	10
BP	GO:1900739	regulation of protein insertion into mitochondrial membrane involved in apoptotic signaling pathway	6/175	26/18866	1.15382e-07	8.0006e-06	5.48248e-06	BID/E2F1/BCL2/BBC3/PMAIP1/TP73	6
BP	GO:1900740	positive regulation of protein insertion into mitochondrial membrane involved in apoptotic signaling pathway	6/175	26/18866	1.15382e-07	8.0006e-06	5.48248e-06	BID/E2F1/BCL2/BBC3/PMAIP1/TP73	6
BP	GO:0042542	response to hydrogen peroxide	11/175	146/18866	1.1829e-07	8.0414e-06	5.51043e-06	CRYAB/PINK1/CDK1/HSPD1/BCL2/LRRK2/TXNIP/PYCR1/BNIP3/JUN/CYP1B1	11
BP	GO:0090140	regulation of mitochondrial fission	6/175	27/18866	1.47212e-07	9.81506e-06	6.72585e-06	PINK1/PRKN/LRRK2/MAPT/BNIP3/DCN	6
BP	GO:0032388	positive regulation of intracellular transport	13/175	222/18866	1.60089e-07	1.04722e-05	7.17617e-06	PINK1/PRKN/CDK1/BID/E2F1/BCL2/BAG3/ATP2A1/FEZ1/BBC3/PMAIP1/ABLIM3/TP73	13
BP	GO:0051952	regulation of amine transport	9/175	91/18866	1.68871e-07	1.06912e-05	7.32622e-06	PINK1/PRKN/RGS2/RAB3A/P2RY1/SNCA/CNR1/ABAT/ACE2	9
BP	GO:2000378	negative regulation of reactive oxygen species metabolic process	8/175	66/18866	1.69604e-07	1.06912e-05	7.32622e-06	CRYAB/PINK1/PRKN/HSPD1/BCL2/BNIP3/HK2/MPV17L	8
BP	GO:1901028	regulation of mitochondrial outer membrane permeabilization involved in apoptotic signaling pathway	7/175	45/18866	1.76657e-07	1.09369e-05	7.49462e-06	BID/E2F1/BCL2/BBC3/PMAIP1/MPV17L/TP73	7
BP	GO:0051222	positive regulation of protein transport	16/175	354/18866	2.05928e-07	1.25255e-05	8.58317e-06	PINK1/GPER1/SOX4/CDK1/GLUL/BID/E2F1/BCL2/TREM2/BAG3/BBC3/OXCT1/ABAT/PMAIP1/ABLIM3/TP73	16
BP	GO:0009150	purine ribonucleotide metabolic process	17/175	401/18866	2.09582e-07	1.25279e-05	8.58486e-06	PINK1/PDE2A/MPC1/PDK4/ACACB/PRKAA2/PID1/LRRK2/TREM2/NME1/CROT/HKDC1/NME4/AASS/HK2/AK4/HK3	17
BP	GO:0009063	cellular amino acid catabolic process	10/175	124/18866	2.39104e-07	1.40504e-05	9.62815e-06	ALDH6A1/GLUL/BCKDHA/PPM1K/SDS/ACADSB/AMT/OAT/AASS/ABAT	10
BP	GO:1903578	regulation of ATP metabolic process	10/175	125/18866	2.57834e-07	1.48985e-05	1.02093e-05	PINK1/COX7A1/CDK1/PRKAA2/PID1/CCNB1/TREM2/SLC25A23/SNCA/AK4	10
BP	GO:2001234	negative regulation of apoptotic signaling pathway	13/175	233/18866	2.7963e-07	1.58801e-05	1.08819e-05	PINK1/PRKN/BID/ASAH2/BCL2/LRRK2/CLU/PLAUR/MMP9/MAPK8IP1/IFI6/EYA2/MPV17L	13
BP	GO:0001844	protein insertion into mitochondrial membrane involved in apoptotic signaling pathway	6/175	30/18866	2.88562e-07	1.58801e-05	1.08819e-05	BID/E2F1/BCL2/BBC3/PMAIP1/TP73	6
BP	GO:0043457	regulation of cellular respiration	6/175	30/18866	2.88562e-07	1.58801e-05	1.08819e-05	PINK1/CDK1/CCNB1/SLC25A23/BNIP3/SNCA	6
BP	GO:0007568	aging	15/175	319/18866	3.03904e-07	1.64513e-05	1.12734e-05	CRYAB/CDK1/MAPK3/BCL2/NOX4/LRRK2/DCN/TYMS/P2RY1/JUN/HMGA1/CNR1/ABAT/ALOX12/BCL2A1	15
BP	GO:0001505	regulation of neurotransmitter levels	13/175	235/18866	3.08432e-07	1.64513e-05	1.12734e-05	PRKN/GPER1/GLUL/MAOB/LRRK2/MAOA/SNPH/RAB3A/P2RY1/SNCA/CNR1/ABAT/TSPOAP1	13
BP	GO:2001243	negative regulation of intrinsic apoptotic signaling pathway	9/175	98/18866	3.20757e-07	1.68495e-05	1.15462e-05	PINK1/PRKN/BID/BCL2/LRRK2/CLU/PLAUR/MMP9/MAPK8IP1	9
BP	GO:0015837	amine transport	9/175	99/18866	3.50047e-07	1.79139e-05	1.22757e-05	PINK1/PRKN/RGS2/RAB3A/P2RY1/SNCA/CNR1/ABAT/ACE2	9
BP	GO:0009259	ribonucleotide metabolic process	17/175	416/18866	3.51355e-07	1.79139e-05	1.22757e-05	PINK1/PDE2A/MPC1/PDK4/ACACB/PRKAA2/PID1/LRRK2/TREM2/NME1/CROT/HKDC1/NME4/AASS/HK2/AK4/HK3	17
BP	GO:0045862	positive regulation of proteolysis	16/175	370/18866	3.73017e-07	1.80074e-05	1.23397e-05	PINK1/PRKN/GPER1/HSPD1/MAPK3/BID/LRRK2/TREM2/MAPT/LYN/SNCA/BBC3/CLU/ALOX12/PMAIP1/EPHA4	16
BP	GO:1904951	positive regulation of establishment of protein localization	16/175	370/18866	3.73017e-07	1.80074e-05	1.23397e-05	PINK1/GPER1/SOX4/CDK1/GLUL/BID/E2F1/BCL2/TREM2/BAG3/BBC3/OXCT1/ABAT/PMAIP1/ABLIM3/TP73	16
BP	GO:0001774	microglial cell activation	7/175	50/18866	3.73964e-07	1.80074e-05	1.23397e-05	LRRK2/TREM2/MAPT/TLR3/JUN/SNCA/CLU	7
BP	GO:0002269	leukocyte activation involved in inflammatory response	7/175	50/18866	3.73964e-07	1.80074e-05	1.23397e-05	LRRK2/TREM2/MAPT/TLR3/JUN/SNCA/CLU	7
BP	GO:0010952	positive regulation of peptidase activity	12/175	201/18866	3.95738e-07	1.87949e-05	1.28793e-05	PINK1/GPER1/HSPD1/MAPK3/BID/MAPT/LYN/SNCA/BBC3/ALOX12/PMAIP1/EPHA4	12
BP	GO:0072521	purine-containing compound metabolic process	18/175	472/18866	4.3046e-07	2.01676e-05	1.382e-05	PINK1/PDE2A/MPC1/PDK4/ACACB/PRKAA2/PID1/LRRK2/TREM2/NME1/CROT/HKDC1/NME4/AASS/ABCG2/HK2/AK4/HK3	18
BP	GO:0042593	glucose homeostasis	13/175	245/18866	4.96274e-07	2.29411e-05	1.57206e-05	SLC2A4/GPER1/SOX4/PDK4/PRKAA2/NOX4/TWNK/NME1/CNR1/HKDC1/OXCT1/HK2/HK3	13
BP	GO:0019693	ribose phosphate metabolic process	17/175	427/18866	5.05713e-07	2.30698e-05	1.58088e-05	PINK1/PDE2A/MPC1/PDK4/ACACB/PRKAA2/PID1/LRRK2/TREM2/NME1/CROT/HKDC1/NME4/AASS/HK2/AK4/HK3	17
BP	GO:0033500	carbohydrate homeostasis	13/175	246/18866	5.1978e-07	2.34036e-05	1.60375e-05	SLC2A4/GPER1/SOX4/PDK4/PRKAA2/NOX4/TWNK/NME1/CNR1/HKDC1/OXCT1/HK2/HK3	13
BP	GO:0150076	neuroinflammatory response	8/175	77/18866	5.69799e-07	2.53268e-05	1.73554e-05	LRRK2/TREM2/MAPT/TLR3/JUN/SNCA/CLU/MMP9	8
BP	GO:1903829	positive regulation of cellular protein localization	15/175	338/18866	6.33457e-07	2.78e-05	1.90501e-05	PINK1/PRKN/GPER1/CDK1/PRKAA2/BID/E2F1/BCL2/TREM2/MAPT/BAG3/BBC3/PMAIP1/ABLIM3/TP73	15
BP	GO:0072329	monocarboxylic acid catabolic process	10/175	138/18866	6.47962e-07	2.8081e-05	1.92428e-05	ETFDH/ACADM/HADH/ACACB/ALDH3A2/LDHD/ECHDC2/CNR1/CROT/ABAT	10
BP	GO:0050433	regulation of catecholamine secretion	7/175	55/18866	7.30709e-07	3.12761e-05	2.14322e-05	PINK1/PRKN/RAB3A/P2RY1/SNCA/CNR1/ABAT	7
BP	GO:0014046	dopamine secretion	6/175	35/18866	7.59079e-07	3.13301e-05	2.14692e-05	PINK1/PRKN/RAB3A/SNCA/CNR1/ABAT	6
BP	GO:0014059	regulation of dopamine secretion	6/175	35/18866	7.59079e-07	3.13301e-05	2.14692e-05	PINK1/PRKN/RAB3A/SNCA/CNR1/ABAT	6
BP	GO:1901030	positive regulation of mitochondrial outer membrane permeabilization involved in apoptotic signaling pathway	6/175	35/18866	7.59079e-07	3.13301e-05	2.14692e-05	BID/E2F1/BCL2/BBC3/PMAIP1/TP73	6
BP	GO:0043281	regulation of cysteine-type endopeptidase activity involved in apoptotic process	12/175	215/18866	8.115e-07	3.28749e-05	2.25278e-05	CRYAB/GPER1/HSPD1/BID/MAPT/SNCA/BBC3/PLAUR/MMP9/ALOX12/IFI6/PMAIP1	12
BP	GO:0006163	purine nucleotide metabolic process	17/175	442/18866	8.15471e-07	3.28749e-05	2.25278e-05	PINK1/PDE2A/MPC1/PDK4/ACACB/PRKAA2/PID1/LRRK2/TREM2/NME1/CROT/HKDC1/NME4/AASS/HK2/AK4/HK3	17
BP	GO:0050432	catecholamine secretion	7/175	57/18866	9.37285e-07	3.73513e-05	2.55953e-05	PINK1/PRKN/RAB3A/P2RY1/SNCA/CNR1/ABAT	7
BP	GO:0015844	monoamine transport	8/175	84/18866	1.11724e-06	4.40166e-05	3.01627e-05	PINK1/PRKN/MAOB/RAB3A/P2RY1/SNCA/CNR1/ABAT	8
BP	GO:0046034	ATP metabolic process	14/175	311/18866	1.2846e-06	5.00417e-05	3.42915e-05	PINK1/COX7A1/CDK1/PRKAA2/BID/PID1/CCNB1/TREM2/SLC25A23/SNCA/HKDC1/HK2/AK4/HK3	14
BP	GO:0061900	glial cell activation	7/175	60/18866	1.33752e-06	5.15243e-05	3.53075e-05	LRRK2/TREM2/MAPT/TLR3/JUN/SNCA/CLU	7
BP	GO:0001678	cellular glucose homeostasis	10/175	153/18866	1.66854e-06	6.33055e-05	4.33806e-05	GPER1/SOX4/PRKAA2/NOX4/TWNK/NME1/HKDC1/OXCT1/HK2/HK3	10
BP	GO:0052547	regulation of peptidase activity	17/175	466/18866	1.67987e-06	6.33055e-05	4.33806e-05	CRYAB/PINK1/GPER1/HSPD1/MAPK3/BID/MAPT/LYN/SNCA/BBC3/PLAUR/MMP9/ALOX12/IFI6/COL7A1/PMAIP1/EPHA4	17
BP	GO:0046394	carboxylic acid biosynthetic process	15/175	367/18866	1.76962e-06	6.59706e-05	4.52069e-05	MTHFD1L/GLUL/PDK4/ACACB/PRKAA2/ASAH2/SDS/PYCR1/DCN/OSBPL1A/OAT/EPHX2/AASS/ABAT/ALOX12	15
BP	GO:0016053	organic acid biosynthetic process	15/175	368/18866	1.83007e-06	6.74985e-05	4.62539e-05	MTHFD1L/GLUL/PDK4/ACACB/PRKAA2/ASAH2/SDS/PYCR1/DCN/OSBPL1A/OAT/EPHX2/AASS/ABAT/ALOX12	15
BP	GO:0009743	response to carbohydrate	12/175	233/18866	1.88972e-06	6.8965e-05	4.72588e-05	GPER1/SOX4/GLUL/PRKAA2/NOX4/ME1/TXNIP/TWNK/LYN/NME1/OXCT1/MAP1B	12
BP	GO:0051354	negative regulation of oxidoreductase activity	6/175	41/18866	2.00805e-06	7.25198e-05	4.96948e-05	PRKN/PDK4/CYP27B1/LRRK2/SNCA/CNR1	6
BP	GO:0031667	response to nutrient levels	17/175	473/18866	2.0554e-06	7.29241e-05	4.99718e-05	GLUL/PDK4/GABARAPL1/ACACB/MAPK3/PRKAA2/CYP27B1/BCL2/LRRK2/BNIP3/TYMS/KANK2/JUN/CNR1/OXCT1/PMAIP1/MAP1B	17
BP	GO:0051899	membrane depolarization	8/175	91/18866	2.06131e-06	7.29241e-05	4.99718e-05	ANK2/BCL2/LRRK2/DCN/JUN/MLLT11/ALOX12/IFI6	8
BP	GO:0051205	protein insertion into membrane	7/175	65/18866	2.31897e-06	8.12108e-05	5.56503e-05	REEP1/BID/E2F1/BCL2/BBC3/PMAIP1/TP73	7
BP	GO:2000116	regulation of cysteine-type endopeptidase activity	12/175	239/18866	2.46174e-06	8.53486e-05	5.84858e-05	CRYAB/GPER1/HSPD1/BID/MAPT/SNCA/BBC3/PLAUR/MMP9/ALOX12/IFI6/PMAIP1	12
BP	GO:0051051	negative regulation of transport	17/175	483/18866	2.72379e-06	9.34988e-05	6.40708e-05	CRYAB/PRKN/PLN/RGS2/HADH/MAOB/PID1/BCL2/LRRK2/BAG3/P2RY1/SNCA/CNR1/MMP9/ABAT/MAP1B/MPV17L	17
BP	GO:1905477	positive regulation of protein localization to membrane	9/175	127/18866	2.87081e-06	9.75793e-05	6.6867e-05	PRKN/GPER1/BID/E2F1/BCL2/TREM2/BBC3/PMAIP1/TP73	9
BP	GO:0009081	branched-chain amino acid metabolic process	5/175	25/18866	2.96449e-06	9.97854e-05	6.83787e-05	ALDH6A1/BCKDHA/PPM1K/SDS/ACADSB	5
BP	GO:0048489	synaptic vesicle transport	6/175	44/18866	3.08073e-06	0.000102701	7.03767e-05	SLC2A4/PINK1/PRKN/LRRK2/RAB3A/DNM3	6
BP	GO:0016239	positive regulation of macroautophagy	7/175	68/18866	3.1546e-06	0.000104162	7.13778e-05	PINK1/PRKN/MAPK3/PRKAA2/BNIP3/DCN/BAG3	7
BP	GO:0051204	protein insertion into mitochondrial membrane	6/175	45/18866	3.52752e-06	0.000115376	7.90626e-05	BID/E2F1/BCL2/BBC3/PMAIP1/TP73	6
BP	GO:0006520	cellular amino acid metabolic process	14/175	340/18866	3.63881e-06	0.000116942	8.01356e-05	ALDH6A1/GLUL/BCKDHA/PPM1K/SDS/ACADSB/NOX4/PYCR1/DARS2/AMT/AGMAT/OAT/AASS/ABAT	14
BP	GO:0051560	mitochondrial calcium ion homeostasis	5/175	26/18866	3.64285e-06	0.000116942	8.01356e-05	SMDT1/MICU3/SLC25A23/BNIP3/ATP2A1	5
BP	GO:0010508	positive regulation of autophagy	9/175	131/18866	3.71016e-06	0.00011801	8.08675e-05	PINK1/PRKN/MAPK3/PRKAA2/LRRK2/BNIP3/DCN/BAG3/HK2	9
BP	GO:0006626	protein targeting to mitochondrion	8/175	99/18866	3.89923e-06	0.000122897	8.42158e-05	PINK1/PRKN/HSPD1/BID/LRRK2/TOMM34/BAG3/ABLIM3	8
BP	GO:0051646	mitochondrion localization	6/175	46/18866	4.02563e-06	0.000125738	8.61626e-05	LRRK2/MAPT/ATP2A1/FEZ1/MAP1B/MARK1	6
BP	GO:0009612	response to mechanical stimulus	11/175	209/18866	4.16457e-06	0.000128916	8.83406e-05	PDE2A/MAPK3/CCNB1/TXNIP/BNIP3/DCN/BAG3/TLR3/P2RY1/JUN/MAP1B	11
BP	GO:0034614	cellular response to reactive oxygen species	10/175	170/18866	4.30994e-06	0.000132235	9.06152e-05	PINK1/CDK1/MAPK3/LRRK2/MAPT/PYCR1/BNIP3/JUN/MMP9/CYP1B1	10
BP	GO:0031668	cellular response to extracellular stimulus	12/175	253/18866	4.42707e-06	0.000133775	9.16706e-05	GLUL/PDK4/GABARAPL1/MAPK3/PRKAA2/CYP27B1/BCL2/LRRK2/LYN/KANK2/JUN/PMAIP1	12
BP	GO:0051953	negative regulation of amine transport	5/175	27/18866	4.43731e-06	0.000133775	9.16706e-05	RGS2/P2RY1/SNCA/CNR1/ABAT	5
BP	GO:0070482	response to oxygen levels	15/175	396/18866	4.48331e-06	0.000133997	9.18225e-05	SLC2A4/CRYAB/PINK1/HSPD1/E2F1/CCNB1/BCL2/HIF3A/NOX4/BNIP3/ABAT/NOX1/HK2/AK4/PMAIP1	15
BP	GO:0042116	macrophage activation	8/175	101/18866	4.53108e-06	0.000134267	9.20076e-05	HSPD1/LRRK2/TREM2/MAPT/TLR3/JUN/SNCA/CLU	8
BP	GO:0010506	regulation of autophagy	14/175	347/18866	4.60143e-06	0.000135196	9.26443e-05	PINK1/PRKN/MAPK3/PRKAA2/BCL2/LRRK2/TREM2/MAPT/BNIP3/DCN/BAG3/FEZ1/SNCA/HK2	14
BP	GO:0051937	catecholamine transport	7/175	72/18866	4.64659e-06	0.000135376	9.27674e-05	PINK1/PRKN/RAB3A/P2RY1/SNCA/CNR1/ABAT	7
BP	GO:0006635	fatty acid beta-oxidation	7/175	74/18866	5.5887e-06	0.000161467	0.000110647	ETFDH/ACADM/HADH/ACACB/ECHDC2/CNR1/CROT	7
BP	GO:0003254	regulation of membrane depolarization	6/175	49/18866	5.87316e-06	0.000165547	0.000113442	BCL2/LRRK2/DCN/MLLT11/ALOX12/IFI6	6
BP	GO:0015872	dopamine transport	6/175	49/18866	5.87316e-06	0.000165547	0.000113442	PINK1/PRKN/RAB3A/SNCA/CNR1/ABAT	6
BP	GO:0090151	establishment of protein localization to mitochondrial membrane	6/175	49/18866	5.87316e-06	0.000165547	0.000113442	BID/E2F1/BCL2/BBC3/PMAIP1/TP73	6
BP	GO:0071156	regulation of cell cycle arrest	8/175	106/18866	6.50103e-06	0.000181767	0.000124557	GPER1/SOX4/CDK1/CDC25C/E2F1/CCNB1/HMGN5/TP73	8
BP	GO:1903580	positive regulation of ATP metabolic process	6/175	50/18866	6.62305e-06	0.000183241	0.000125567	PINK1/CDK1/PRKAA2/PID1/CCNB1/TREM2	6
BP	GO:0010917	negative regulation of mitochondrial membrane potential	4/175	14/18866	6.65947e-06	0.000183241	0.000125567	RNF122/MAPT/BNIP3/PMAIP1	4
BP	GO:0001666	response to hypoxia	14/175	359/18866	6.78751e-06	0.000185059	0.000126813	SLC2A4/CRYAB/PINK1/HSPD1/E2F1/CCNB1/BCL2/HIF3A/NOX4/BNIP3/ABAT/HK2/AK4/PMAIP1	14
BP	GO:0033157	regulation of intracellular protein transport	12/175	264/18866	6.8323e-06	0.000185059	0.000126813	PINK1/PRKN/CDK1/BID/E2F1/BCL2/LRRK2/BAG3/BBC3/PMAIP1/ABLIM3/TP73	12
BP	GO:0031669	cellular response to nutrient levels	11/175	221/18866	7.09744e-06	0.000189283	0.000129708	GLUL/PDK4/GABARAPL1/MAPK3/PRKAA2/CYP27B1/BCL2/LRRK2/KANK2/JUN/PMAIP1	11
BP	GO:0071241	cellular response to inorganic substance	11/175	221/18866	7.09744e-06	0.000189283	0.000129708	PRKN/RAD51/MAPK3/PRKAA2/CCNB1/LRRK2/SLC25A23/BNIP3/JUN/SNCA/MMP9	11
BP	GO:0010950	positive regulation of endopeptidase activity	10/175	181/18866	7.5167e-06	0.000198934	0.000136321	GPER1/HSPD1/BID/MAPT/LYN/SNCA/BBC3/ALOX12/PMAIP1/EPHA4	10
BP	GO:0055074	calcium ion homeostasis	16/175	468/18866	7.82069e-06	0.000205412	0.00014076	GPER1/SMDT1/PLN/ANK2/MICU3/DMPK/CYP27B1/BCL2/SLC25A23/BNIP3/ATP2A1/LYN/P2RY1/SNCA/CNR1/TSPOAP1	16
BP	GO:0090316	positive regulation of intracellular protein transport	10/175	182/18866	7.89073e-06	0.000205693	0.000140953	PINK1/CDK1/BID/E2F1/BCL2/BAG3/BBC3/PMAIP1/ABLIM3/TP73	10
BP	GO:0010639	negative regulation of organelle organization	15/175	416/18866	8.10111e-06	0.000209601	0.000143631	PINK1/PRKN/DNMT1/CCNB1/LRRK2/MAPT/BNIP3/BAG3/FEZ1/SNCA/PIF1/HMGA1/CLU/MAP1B/MPV17L	15
BP	GO:0009141	nucleoside triphosphate metabolic process	8/175	110/18866	8.55864e-06	0.000219799	0.000150619	PINK1/PID1/LRRK2/TREM2/TYMS/NME1/NME4/AK4	8
BP	GO:0009205	purine ribonucleoside triphosphate metabolic process	7/175	79/18866	8.65882e-06	0.000219846	0.000150651	PINK1/PID1/LRRK2/TREM2/NME1/NME4/AK4	7
BP	GO:0022900	electron transport chain	10/175	184/18866	8.68731e-06	0.000219846	0.000150651	PINK1/COX7A1/ETFDH/CDK1/MAOB/BID/CCNB1/NOX4/ME1/SNCA	10
BP	GO:0045837	negative regulation of membrane potential	4/175	15/18866	9.0154e-06	0.000226496	0.000155208	RNF122/MAPT/BNIP3/PMAIP1	4
BP	GO:0048678	response to axon injury	7/175	80/18866	9.4156e-06	0.000234848	0.000160932	CDK1/BCL2/BNIP3/LYN/JUN/EPHA4/MAP1B	7
BP	GO:0036293	response to decreased oxygen levels	14/175	371/18866	9.85092e-06	0.000243951	0.000167169	SLC2A4/CRYAB/PINK1/HSPD1/E2F1/CCNB1/BCL2/HIF3A/NOX4/BNIP3/ABAT/HK2/AK4/PMAIP1	14
BP	GO:0045333	cellular respiration	10/175	187/18866	1.00122e-05	0.000246187	0.000168702	PINK1/MTFR1L/ETFDH/CDK1/MTFR2/BID/CCNB1/SLC25A23/BNIP3/SNCA	10
BP	GO:0009142	nucleoside triphosphate biosynthetic process	7/175	82/18866	1.10943e-05	0.000270108	0.000185094	PINK1/PID1/TREM2/TYMS/NME1/NME4/AK4	7
BP	GO:0009062	fatty acid catabolic process	8/175	114/18866	1.11409e-05	0.000270108	0.000185094	ETFDH/ACADM/HADH/ACACB/ALDH3A2/ECHDC2/CNR1/CROT	8
BP	GO:0006268	DNA unwinding involved in DNA replication	4/175	16/18866	1.19336e-05	0.000287318	0.000196887	RAD51/RECQL4/TWNK/HMGA1	4
BP	GO:0097305	response to alcohol	11/175	234/18866	1.21707e-05	0.00028941	0.000198321	SLC2A4/RGS2/CDK1/RAD51/MAOB/PRKAA2/TYMS/CNR1/SLIT3/OXCT1/ABAT	11
BP	GO:0050769	positive regulation of neurogenesis	16/175	485/18866	1.21875e-05	0.00028941	0.000198321	PRKN/GPER1/RGS2/NDRG4/E2F1/BCL2/SMARCD3/TREM2/MAPT/LYN/NME1/FEZ1/CNR1/EPHA4/MAP1B/TP73	16
BP	GO:0044242	cellular lipid catabolic process	11/175	236/18866	1.31806e-05	0.000309051	0.00021178	ETFDH/ACADM/HADH/ACACB/ASAH2/ALDH3A2/ECHDC2/AKR1B10/CNR1/CROT/CYP1B1	11
BP	GO:0071248	cellular response to metal ion	10/175	193/18866	1.31928e-05	0.000309051	0.00021178	PRKN/MAPK3/PRKAA2/CCNB1/LRRK2/SLC25A23/BNIP3/JUN/SNCA/MMP9	10
BP	GO:0052548	regulation of endopeptidase activity	15/175	434/18866	1.33786e-05	0.000311194	0.000213248	CRYAB/GPER1/HSPD1/BID/MAPT/LYN/SNCA/BBC3/PLAUR/MMP9/ALOX12/IFI6/COL7A1/PMAIP1/EPHA4	15
BP	GO:0071214	cellular response to abiotic stimulus	13/175	331/18866	1.35536e-05	0.000311194	0.000213248	SLC2A4/CRYAB/PDE2A/MAPK10/RAD51/MAPK3/NOX4/SLC25A23/BNIP3/BAG3/TLR3/EFHD1/NOX1	13
BP	GO:0104004	cellular response to environmental stimulus	13/175	331/18866	1.35536e-05	0.000311194	0.000213248	SLC2A4/CRYAB/PDE2A/MAPK10/RAD51/MAPK3/NOX4/SLC25A23/BNIP3/BAG3/TLR3/EFHD1/NOX1	13
BP	GO:0009199	ribonucleoside triphosphate metabolic process	7/175	85/18866	1.40718e-05	0.000320966	0.000219944	PINK1/PID1/LRRK2/TREM2/NME1/NME4/AK4	7
BP	GO:0071398	cellular response to fatty acid	6/175	57/18866	1.43343e-05	0.000321046	0.000219999	PDK4/PRKAA2/PID1/E2F1/CCNB1/NME1	6
BP	GO:0097479	synaptic vesicle localization	6/175	57/18866	1.43343e-05	0.000321046	0.000219999	SLC2A4/PINK1/PRKN/LRRK2/RAB3A/DNM3	6
BP	GO:1905475	regulation of protein localization to membrane	10/175	195/18866	1.44305e-05	0.000321046	0.000219999	PRKN/GPER1/BID/PID1/E2F1/BCL2/TREM2/BBC3/PMAIP1/TP73	10
BP	GO:0018209	peptidyl-serine modification	13/175	333/18866	1.44457e-05	0.000321046	0.000219999	PINK1/CDK1/MAPK3/PRKAA2/DMPK/CCNB1/BCL2/LRRK2/DCN/SNCA/IKBKE/SGK1/MARK1	13
BP	GO:0090141	positive regulation of mitochondrial fission	4/175	17/18866	1.54927e-05	0.000342121	0.000234441	PINK1/PRKN/BNIP3/DCN	4
BP	GO:0009144	purine nucleoside triphosphate metabolic process	7/175	87/18866	1.6402e-05	0.00035991	0.000246632	PINK1/PID1/LRRK2/TREM2/NME1/NME4/AK4	7
BP	GO:0045471	response to ethanol	8/175	122/18866	1.83058e-05	0.000399159	0.000273527	SLC2A4/RGS2/CDK1/MAOB/TYMS/CNR1/OXCT1/ABAT	8
BP	GO:0016042	lipid catabolic process	13/175	343/18866	1.97261e-05	0.000427439	0.000292906	ETFDH/ACADM/HADH/ACACB/LIPF/ASAH2/CYP27B1/ALDH3A2/ECHDC2/AKR1B10/CNR1/CROT/CYP1B1	13
BP	GO:0043467	regulation of generation of precursor metabolites and energy	9/175	162/18866	2.07429e-05	0.00044668	0.000306091	PINK1/COX7A1/CDK1/PRKAA2/CCNB1/SLC25A23/BNIP3/SNCA/AK4	9
BP	GO:0031647	regulation of protein stability	12/175	296/18866	2.14661e-05	0.000459402	0.000314809	CRYAB/PINK1/PRKN/SOX4/HSPD1/ANK2/BCL2/LRRK2/BAG3/SNCA/CLU/EPHA4	12
BP	GO:0009267	cellular response to starvation	9/175	163/18866	2.17823e-05	0.000463308	0.000317485	GLUL/PDK4/GABARAPL1/MAPK3/PRKAA2/BCL2/LRRK2/JUN/PMAIP1	9
BP	GO:0042594	response to starvation	10/175	206/18866	2.31835e-05	0.000490105	0.000335849	GLUL/PDK4/GABARAPL1/MAPK3/PRKAA2/BCL2/LRRK2/JUN/OXCT1/PMAIP1	10
BP	GO:0006874	cellular calcium ion homeostasis	15/175	456/18866	2.38258e-05	0.000497615	0.000340995	GPER1/SMDT1/PLN/ANK2/MICU3/DMPK/BCL2/SLC25A23/BNIP3/ATP2A1/LYN/P2RY1/SNCA/CNR1/TSPOAP1	15
BP	GO:0062012	regulation of small molecule metabolic process	15/175	456/18866	2.38258e-05	0.000497615	0.000340995	PINK1/PRKN/GPER1/PDK4/ACACB/PRKAA2/PID1/CYP27B1/TREM2/P2RY1/SNCA/CNR1/EPHX2/AK4/PMAIP1	15
BP	GO:0046653	tetrahydrofolate metabolic process	4/175	19/18866	2.48675e-05	0.000516262	0.000353773	MTHFD1L/MTHFD2/TYMS/ALDH1L1	4
BP	GO:0070059	intrinsic apoptotic signaling pathway in response to endoplasmic reticulum stress	6/175	63/18866	2.56337e-05	0.000528999	0.000362501	PRKN/BCL2/LRRK2/ATP2A1/BBC3/PMAIP1	6
BP	GO:0009206	purine ribonucleoside triphosphate biosynthetic process	6/175	65/18866	3.06884e-05	0.000625679	0.000428752	PINK1/PID1/TREM2/NME1/NME4/AK4	6
BP	GO:0042063	gliogenesis	12/175	307/18866	3.07104e-05	0.000625679	0.000428752	SOX4/CDK1/MAPK3/E2F1/TREM2/MAPT/BNIP3/LYN/P2RY1/CLU/EPHA4/TP73	12
BP	GO:2001169	regulation of ATP biosynthetic process	4/175	20/18866	3.08599e-05	0.000625679	0.000428752	PINK1/PID1/TREM2/AK4	4
BP	GO:0006284	base-excision repair	5/175	40/18866	3.28066e-05	0.000657459	0.000450529	DNA2/POLQ/LIG1/FEN1/HMGA1	5
BP	GO:0042417	dopamine metabolic process	5/175	40/18866	3.28066e-05	0.000657459	0.000450529	PRKN/MAOB/MAOA/SNCA/ABAT	5
BP	GO:0036473	cell death in response to oxidative stress	7/175	97/18866	3.33638e-05	0.000659909	0.000452208	PINK1/PRKN/BCL2/LRRK2/PYCR1/CYP1B1/NOX1	7
BP	GO:0043648	dicarboxylic acid metabolic process	7/175	97/18866	3.33638e-05	0.000659909	0.000452208	MTHFD1L/GLUL/MTHFD2/LIPF/ME1/OAT/ALDH1L1	7
BP	GO:0009145	purine nucleoside triphosphate biosynthetic process	6/175	66/18866	3.34998e-05	0.000659909	0.000452208	PINK1/PID1/TREM2/NME1/NME4/AK4	6
BP	GO:0018105	peptidyl-serine phosphorylation	12/175	310/18866	3.37659e-05	0.000661393	0.000453225	PINK1/CDK1/MAPK3/PRKAA2/DMPK/CCNB1/BCL2/LRRK2/SNCA/IKBKE/SGK1/MARK1	12
BP	GO:0009152	purine ribonucleotide biosynthetic process	9/175	173/18866	3.48542e-05	0.000678874	0.000465204	PINK1/MPC1/PDK4/ACACB/PID1/TREM2/NME1/NME4/AK4	9
BP	GO:0043280	positive regulation of cysteine-type endopeptidase activity involved in apoptotic process	8/175	134/18866	3.60541e-05	0.000698322	0.000478531	GPER1/HSPD1/BID/MAPT/SNCA/BBC3/ALOX12/PMAIP1	8
BP	GO:1903599	positive regulation of autophagy of mitochondrion	4/175	21/18866	3.78457e-05	0.000726561	0.000497882	PINK1/PRKN/BNIP3/HK2	4
BP	GO:0007269	neurotransmitter secretion	9/175	175/18866	3.81408e-05	0.000726561	0.000497882	PRKN/GPER1/LRRK2/SNPH/RAB3A/P2RY1/SNCA/CNR1/TSPOAP1	9
BP	GO:0099643	signal release from synapse	9/175	175/18866	3.81408e-05	0.000726561	0.000497882	PRKN/GPER1/LRRK2/SNPH/RAB3A/P2RY1/SNCA/CNR1/TSPOAP1	9
BP	GO:0009165	nucleotide biosynthetic process	11/175	266/18866	3.9762e-05	0.000747374	0.000512144	PINK1/MPC1/PDK4/ACACB/PID1/ME1/TREM2/TYMS/NME1/NME4/AK4	11
BP	GO:0051098	regulation of binding	13/175	367/18866	3.98122e-05	0.000747374	0.000512144	PRKN/PLN/HJURP/MAPK3/E2F1/LRRK2/SMARCD3/NME1/P2RY1/JUN/PLAUR/MMP9/EPHA4	13
BP	GO:0016241	regulation of macroautophagy	9/175	176/18866	3.98801e-05	0.000747374	0.000512144	PINK1/PRKN/MAPK3/PRKAA2/LRRK2/BNIP3/DCN/BAG3/FEZ1	9
BP	GO:0072331	signal transduction by p53 class mediator	11/175	267/18866	4.11414e-05	0.000766866	0.000525501	PRKN/SOX4/CDK1/DNA2/CDC25C/PRKAA2/E2F1/CCNB1/BCL2/PMAIP1/TP73	11
BP	GO:1900371	regulation of purine nucleotide biosynthetic process	5/175	42/18866	4.17813e-05	0.00077463	0.000530822	PINK1/PDK4/PID1/TREM2/AK4	5
BP	GO:1990542	mitochondrial transmembrane transport	7/175	101/18866	4.33045e-05	0.000798599	0.000547246	SMDT1/MPC1/HSPD1/ACACB/PRKAA2/MICU3/SLC25A23	7
BP	GO:0060401	cytosolic calcium ion transport	9/175	178/18866	4.35606e-05	0.000799072	0.000547571	GPER1/SMDT1/PLN/ANK2/MICU3/BCL2/SLC25A23/LYN/SNCA	9
BP	GO:1901293	nucleoside phosphate biosynthetic process	11/175	269/18866	4.40241e-05	0.000803325	0.000550485	PINK1/MPC1/PDK4/ACACB/PID1/ME1/TREM2/TYMS/NME1/NME4/AK4	11
BP	GO:0009083	branched-chain amino acid catabolic process	4/175	22/18866	4.59219e-05	0.000833567	0.000571208	ALDH6A1/BCKDHA/PPM1K/ACADSB	4
BP	GO:0008631	intrinsic apoptotic signaling pathway in response to oxidative stress	5/175	43/18866	4.69261e-05	0.000841359	0.000576548	PINK1/PRKN/BCL2/CYP1B1/NOX1	5
BP	GO:0030808	regulation of nucleotide biosynthetic process	5/175	43/18866	4.69261e-05	0.000841359	0.000576548	PINK1/PDK4/PID1/TREM2/AK4	5
BP	GO:0030258	lipid modification	11/175	271/18866	4.70792e-05	0.000841359	0.000576548	ETFDH/ACADM/HADH/PDK4/ACACB/ALDH3A2/ECHDC2/CNR1/CROT/EPHX2/ALOX12	11
BP	GO:0008630	intrinsic apoptotic signaling pathway in response to DNA damage	7/175	103/18866	4.91173e-05	0.00087328	0.000598422	BID/E2F1/BCL2/IKBKE/CLU/BCL2A1/TP73	7
BP	GO:0050796	regulation of insulin secretion	9/175	181/18866	4.96177e-05	0.000877677	0.000601435	SLC25A4/PRKN/GPER1/SOX4/HADH/GLUL/CNR1/OXCT1/ABAT	9
BP	GO:0006260	DNA replication	11/175	273/18866	5.03151e-05	0.000885494	0.000606792	CDK1/DNA2/POLQ/RAD51/RECQL4/LIG1/FEN1/TWNK/JUN/PIF1/HMGA1	11
BP	GO:0009201	ribonucleoside triphosphate biosynthetic process	6/175	71/18866	5.08232e-05	0.00088992	0.000609825	PINK1/PID1/TREM2/NME1/NME4/AK4	6
BP	GO:0051235	maintenance of location	12/175	324/18866	5.17827e-05	0.000902164	0.000618215	PINK1/GPER1/PLN/ANK2/ACACB/ALKBH7/SLC25A23/ATP2A1/LYN/SNCA/IKBKE/HK2	12
BP	GO:0051656	establishment of organelle localization	14/175	432/18866	5.27192e-05	0.000913887	0.000626248	SLC2A4/PINK1/PRKN/DLGAP5/CCNB1/LRRK2/MAPT/LYN/RAB3A/FEZ1/DNM3/COL7A1/MAP1B/MARK1	14
BP	GO:0000002	mitochondrial genome maintenance	4/175	23/18866	5.51884e-05	0.000951931	0.000652319	SLC25A4/DNA2/PIF1/TYMP	4
BP	GO:0072503	cellular divalent inorganic cation homeostasis	15/175	492/18866	5.67621e-05	0.00097236	0.000666318	GPER1/SMDT1/PLN/ANK2/MICU3/DMPK/BCL2/SLC25A23/BNIP3/ATP2A1/LYN/P2RY1/SNCA/CNR1/TSPOAP1	15
BP	GO:0006836	neurotransmitter transport	10/175	229/18866	5.69337e-05	0.00097236	0.000666318	PRKN/GPER1/GLUL/LRRK2/SNPH/RAB3A/P2RY1/SNCA/CNR1/TSPOAP1	10
BP	GO:1903214	regulation of protein targeting to mitochondrion	5/175	45/18866	5.86748e-05	0.000992428	0.000680069	PINK1/PRKN/LRRK2/BAG3/ABLIM3	5
BP	GO:0010001	glial cell differentiation	10/175	230/18866	5.90511e-05	0.000992428	0.000680069	SOX4/CDK1/MAPK3/TREM2/MAPT/BNIP3/LYN/CLU/EPHA4/TP73	10
BP	GO:0097191	extrinsic apoptotic signaling pathway	10/175	230/18866	5.90511e-05	0.000992428	0.000680069	GPER1/BID/BCL2/BAG3/TLR3/MLLT11/IFI6/EYA2/PMAIP1/BCL2A1	10
BP	GO:0015980	energy derivation by oxidation of organic compounds	11/175	278/18866	5.92537e-05	0.000992428	0.000680069	PINK1/MTFR1L/ETFDH/CDK1/MTFR2/BID/PID1/CCNB1/SLC25A23/BNIP3/SNCA	11
BP	GO:0009260	ribonucleotide biosynthetic process	9/175	186/18866	6.12915e-05	0.00102162	0.000700075	PINK1/MPC1/PDK4/ACACB/PID1/TREM2/NME1/NME4/AK4	9
BP	GO:0050821	protein stabilization	9/175	187/18866	6.38843e-05	0.00105975	0.000726199	CRYAB/PINK1/PRKN/SOX4/HSPD1/ANK2/BAG3/CLU/EPHA4	9
BP	GO:0070841	inclusion body assembly	4/175	24/18866	6.57482e-05	0.00108547	0.000743828	PRKN/MAPT/BAG3/CLU	4
BP	GO:0032508	DNA duplex unwinding	7/175	108/18866	6.64921e-05	0.00109255	0.000748679	DNA2/POLQ/RAD51/RECQL4/TWNK/PIF1/HMGA1	7
BP	GO:0071453	cellular response to oxygen levels	10/175	235/18866	7.06735e-05	0.00115578	0.000792006	SLC2A4/PINK1/E2F1/CCNB1/BCL2/HIF3A/BNIP3/NOX1/AK4/PMAIP1	10
BP	GO:0045933	positive regulation of muscle contraction	5/175	47/18866	7.25726e-05	0.00118126	0.000809471	GPER1/RGS2/ATP2A1/ABAT/ACE2	5
BP	GO:0006119	oxidative phosphorylation	8/175	149/18866	7.65636e-05	0.0012404	0.000849996	PINK1/COX7A1/CDK1/BID/CCNB1/SLC25A23/SNCA/AK4	8
BP	GO:0046039	GTP metabolic process	4/175	25/18866	7.7707e-05	0.00124727	0.000854701	LRRK2/NME1/NME4/AK4	4
BP	GO:1903421	regulation of synaptic vesicle recycling	4/175	25/18866	7.7707e-05	0.00124727	0.000854701	SLC2A4/LRRK2/SNCA/DNM3	4
BP	GO:0006261	DNA-dependent DNA replication	8/175	151/18866	8.40743e-05	0.00133709	0.000916251	DNA2/POLQ/RAD51/RECQL4/LIG1/FEN1/TWNK/HMGA1	8
BP	GO:2001056	positive regulation of cysteine-type endopeptidase activity	8/175	151/18866	8.40743e-05	0.00133709	0.000916251	GPER1/HSPD1/BID/MAPT/SNCA/BBC3/ALOX12/PMAIP1	8
BP	GO:0046390	ribose phosphate biosynthetic process	9/175	194/18866	8.47529e-05	0.00134173	0.00091943	PINK1/MPC1/PDK4/ACACB/PID1/TREM2/NME1/NME4/AK4	9
BP	GO:0006090	pyruvate metabolic process	8/175	152/18866	8.80527e-05	0.00138763	0.000950885	MPC1/PDK4/PRKAA2/SDS/ME1/HKDC1/HK2/HK3	8
BP	GO:0050804	modulation of chemical synaptic transmission	14/175	454/18866	8.95174e-05	0.00138904	0.00095185	PINK1/PRKN/GPER1/GLUL/DMPK/LRRK2/MAPT/RAB3A/P2RY1/SNCA/CNR1/ABAT/EPHA4/MAP1B	14
BP	GO:0035999	tetrahydrofolate interconversion	3/175	10/18866	8.97447e-05	0.00138904	0.00095185	MTHFD1L/MTHFD2/TYMS	3
BP	GO:0051901	positive regulation of mitochondrial depolarization	3/175	10/18866	8.97447e-05	0.00138904	0.00095185	DCN/MLLT11/ALOX12	3
BP	GO:1903862	positive regulation of oxidative phosphorylation	3/175	10/18866	8.97447e-05	0.00138904	0.00095185	PINK1/CDK1/CCNB1	3
BP	GO:0051654	establishment of mitochondrion localization	4/175	26/18866	9.11732e-05	0.00140488	0.000962704	MAPT/FEZ1/MAP1B/MARK1	4
BP	GO:0099177	regulation of trans-synaptic signaling	14/175	455/18866	9.16219e-05	0.00140554	0.000963161	PINK1/PRKN/GPER1/GLUL/DMPK/LRRK2/MAPT/RAB3A/P2RY1/SNCA/CNR1/ABAT/EPHA4/MAP1B	14
BP	GO:0098693	regulation of synaptic vesicle cycle	7/175	114/18866	9.36613e-05	0.0014305	0.000980262	SLC2A4/LRRK2/RAB3A/P2RY1/SNCA/CNR1/DNM3	7
BP	GO:0006164	purine nucleotide biosynthetic process	9/175	197/18866	9.53061e-05	0.00144291	0.000988765	PINK1/MPC1/PDK4/ACACB/PID1/TREM2/NME1/NME4/AK4	9
BP	GO:0009749	response to glucose	9/175	197/18866	9.53061e-05	0.00144291	0.000988765	GPER1/SOX4/GLUL/PRKAA2/NOX4/TXNIP/TWNK/NME1/OXCT1	9
BP	GO:0062013	positive regulation of small molecule metabolic process	8/175	154/18866	9.64789e-05	0.00144865	0.000992699	PINK1/GPER1/PRKAA2/PID1/TREM2/P2RY1/SNCA/PMAIP1	8
BP	GO:0033002	muscle cell proliferation	10/175	244/18866	9.65209e-05	0.00144865	0.000992699	GPER1/NDRG4/DNMT1/CDK1/CCNB1/JUN/MMP9/ALOX12/NOX1/TP73	10
BP	GO:0014009	glial cell proliferation	5/175	50/18866	9.80165e-05	0.00146476	0.00100374	SOX4/E2F1/TREM2/LYN/CLU	5
BP	GO:0072330	monocarboxylic acid biosynthetic process	10/175	246/18866	0.000103241	0.00153622	0.0010527	PDK4/ACACB/PRKAA2/ASAH2/SDS/DCN/OSBPL1A/EPHX2/ABAT/ALOX12	10
BP	GO:0032392	DNA geometric change	7/175	116/18866	0.000104504	0.00154836	0.00106103	DNA2/POLQ/RAD51/RECQL4/TWNK/PIF1/HMGA1	7
BP	GO:0010971	positive regulation of G2/M transition of mitotic cell cycle	4/175	27/18866	0.000106258	0.00156078	0.00106953	CDK1/CDC25C/CCNB1/SMARCD3	4
BP	GO:0015949	nucleobase-containing small molecule interconversion	4/175	27/18866	0.000106258	0.00156078	0.00106953	TYMS/NME1/NME4/AK4	4
BP	GO:0071158	positive regulation of cell cycle arrest	6/175	81/18866	0.000106693	0.00156078	0.00106953	SOX4/CDK1/CDC25C/E2F1/CCNB1/TP73	6
BP	GO:0043271	negative regulation of ion transport	8/175	157/18866	0.000110363	0.00160768	0.00110167	PLN/RGS2/MAOB/BCL2/SNCA/CNR1/MMP9/ABAT	8
BP	GO:0009746	response to hexose	9/175	202/18866	0.000115341	0.00166619	0.00114177	GPER1/SOX4/GLUL/PRKAA2/NOX4/TXNIP/TWNK/NME1/OXCT1	9
BP	GO:1901605	alpha-amino acid metabolic process	9/175	202/18866	0.000115341	0.00166619	0.00114177	ALDH6A1/GLUL/SDS/NOX4/PYCR1/AMT/AGMAT/OAT/AASS	9
BP	GO:0042135	neurotransmitter catabolic process	3/175	11/18866	0.000122558	0.00174397	0.00119507	MAOB/MAOA/ABAT	3
BP	GO:0051561	positive regulation of mitochondrial calcium ion concentration	3/175	11/18866	0.000122558	0.00174397	0.00119507	SLC25A23/BNIP3/ATP2A1	3
BP	GO:0006760	folic acid-containing compound metabolic process	4/175	28/18866	0.000123074	0.00174397	0.00119507	MTHFD1L/MTHFD2/TYMS/ALDH1L1	4
BP	GO:0006972	hyperosmotic response	4/175	28/18866	0.000123074	0.00174397	0.00119507	MAPK10/SLC25A23/TLR3/EFHD1	4
BP	GO:0071103	DNA conformation change	12/175	355/18866	0.00012324	0.00174397	0.00119507	GPER1/HJURP/DNMT1/CDK1/DNA2/POLQ/RAD51/RECQL4/CCNB1/TWNK/PIF1/HMGA1	12
BP	GO:0060249	anatomical structure homeostasis	14/175	469/18866	0.000125942	0.00177496	0.0012163	PRKN/DNA2/RAD51/PDK4/MAPK3/RECQL4/BCL2/NOX4/FEN1/BAG3/P2RY1/PIF1/CNR1/TSPOAP1	14
BP	GO:0051588	regulation of neurotransmitter transport	7/175	120/18866	0.000129258	0.00181433	0.00124328	PRKN/GPER1/LRRK2/RAB3A/P2RY1/SNCA/CNR1	7
BP	GO:0008652	cellular amino acid biosynthetic process	6/175	84/18866	0.000130604	0.00182583	0.00125116	GLUL/SDS/PYCR1/OAT/AASS/ABAT	6
BP	GO:0034284	response to monosaccharide	9/175	207/18866	0.000138789	0.00193245	0.00132423	GPER1/SOX4/GLUL/PRKAA2/NOX4/TXNIP/TWNK/NME1/OXCT1	9
BP	GO:0010507	negative regulation of autophagy	6/175	85/18866	0.000139455	0.00193396	0.00132526	PINK1/BCL2/LRRK2/TREM2/FEZ1/SNCA	6
BP	GO:0006584	catecholamine metabolic process	5/175	54/18866	0.000141991	0.00195351	0.00133866	PRKN/MAOB/MAOA/SNCA/ABAT	5
BP	GO:0009712	catechol-containing compound metabolic process	5/175	54/18866	0.000141991	0.00195351	0.00133866	PRKN/MAOB/MAOA/SNCA/ABAT	5
BP	GO:0071456	cellular response to hypoxia	9/175	208/18866	0.000143927	0.00196454	0.00134622	SLC2A4/PINK1/E2F1/CCNB1/BCL2/HIF3A/BNIP3/AK4/PMAIP1	9
BP	GO:0072522	purine-containing compound biosynthetic process	9/175	208/18866	0.000143927	0.00196454	0.00134622	PINK1/MPC1/PDK4/ACACB/PID1/TREM2/NME1/NME4/AK4	9
BP	GO:0048285	organelle fission	14/175	476/18866	0.000146942	0.00199783	0.00136903	PINK1/MTFR1L/PRKN/CDK1/DLGAP5/MTFR2/RAD51/CDC25C/CCNB1/LRRK2/MAPT/BNIP3/DCN/DNM3	14
BP	GO:0006919	activation of cysteine-type endopeptidase activity involved in apoptotic process	6/175	86/18866	0.000148774	0.00201484	0.00138069	HSPD1/BID/MAPT/SNCA/BBC3/PMAIP1	6
BP	GO:1901617	organic hydroxy compound biosynthetic process	10/175	258/18866	0.000152466	0.00205681	0.00140944	GPER1/CYB5R1/ACACB/PRKAA2/ASAH2/CYP27B1/OSBPL1A/P2RY1/SNCA/ALOX12	10
BP	GO:0002931	response to ischemia	5/175	55/18866	0.000155028	0.00208326	0.00142757	PINK1/HSPD1/BCL2/TREM2/HK2	5
BP	GO:0051101	regulation of DNA binding	7/175	124/18866	0.000158573	0.00212268	0.00145458	PRKN/HJURP/E2F1/NME1/JUN/PLAUR/MMP9	7
BP	GO:0036444	calcium import into the mitochondrion	3/175	12/18866	0.000162296	0.00213226	0.00146115	SMDT1/MICU3/SLC25A23	3
BP	GO:0061517	macrophage proliferation	3/175	12/18866	0.000162296	0.00213226	0.00146115	MAPK3/TREM2/CLU	3
BP	GO:1904181	positive regulation of membrane depolarization	3/175	12/18866	0.000162296	0.00213226	0.00146115	DCN/MLLT11/ALOX12	3
BP	GO:0034110	regulation of homotypic cell-cell adhesion	4/175	30/18866	0.000162364	0.00213226	0.00146115	LYN/PLAUR/ABAT/ALOX12	4
BP	GO:1902751	positive regulation of cell cycle G2/M phase transition	4/175	30/18866	0.000162364	0.00213226	0.00146115	CDK1/CDC25C/CCNB1/SMARCD3	4
BP	GO:0006977	DNA damage response, signal transduction by p53 class mediator resulting in cell cycle arrest	5/175	56/18866	0.000168959	0.00220341	0.0015099	SOX4/CDK1/CDC25C/E2F1/CCNB1	5
BP	GO:1903532	positive regulation of secretion by cell	11/175	313/18866	0.000169053	0.00220341	0.0015099	PINK1/GPER1/SOX4/GLUL/TREM2/RAB3A/P2RY1/SNCA/CNR1/OXCT1/ABAT	11
BP	GO:0030073	insulin secretion	9/175	213/18866	0.000172062	0.00222589	0.00152531	SLC25A4/PRKN/GPER1/SOX4/HADH/GLUL/CNR1/OXCT1/ABAT	9
BP	GO:0090276	regulation of peptide hormone secretion	9/175	213/18866	0.000172062	0.00222589	0.00152531	SLC25A4/PRKN/GPER1/SOX4/HADH/GLUL/CNR1/OXCT1/ABAT	9
BP	GO:0046879	hormone secretion	11/175	314/18866	0.000173801	0.00224004	0.001535	SLC25A4/PRKN/GPER1/SOX4/HADH/GLUL/LYN/P2RY1/CNR1/OXCT1/ABAT	11
BP	GO:2000134	negative regulation of G1/S transition of mitotic cell cycle	7/175	126/18866	0.000175128	0.00224878	0.00154099	SOX4/CDK1/CDC25C/E2F1/CCNB1/BCL2/KANK2	7
BP	GO:0042743	hydrogen peroxide metabolic process	5/175	57/18866	0.000183827	0.00233454	0.00159976	PINK1/MAOB/SNCA/NOX1/MPV17L	5
BP	GO:0072431	signal transduction involved in mitotic G1 DNA damage checkpoint	5/175	57/18866	0.000183827	0.00233454	0.00159976	SOX4/CDK1/CDC25C/E2F1/CCNB1	5
BP	GO:1902400	intracellular signal transduction involved in G1 DNA damage checkpoint	5/175	57/18866	0.000183827	0.00233454	0.00159976	SOX4/CDK1/CDC25C/E2F1/CCNB1	5
BP	GO:0090075	relaxation of muscle	4/175	31/18866	0.000185075	0.00234181	0.00160475	PLN/RGS2/ATP2A1/P2RY1	4
BP	GO:0031330	negative regulation of cellular catabolic process	10/175	265/18866	0.000189406	0.00238789	0.00163632	PINK1/ACACB/E2F1/BCL2/LRRK2/TREM2/FEZ1/SNCA/CNR1/EPHA4	10
BP	GO:0051651	maintenance of location in cell	9/175	216/18866	0.000191044	0.00239179	0.001639	PINK1/GPER1/PLN/ANK2/SLC25A23/ATP2A1/LYN/SNCA/HK2	9
BP	GO:0070542	response to fatty acid	6/175	90/18866	0.000191095	0.00239179	0.001639	PDK4/PRKAA2/PID1/E2F1/CCNB1/NME1	6
BP	GO:1903409	reactive oxygen species biosynthetic process	7/175	128/18866	0.000193054	0.00240762	0.00164984	HSPD1/MAOB/NOX4/SNCA/CLU/CYP1B1/MPV17L	7
BP	GO:0046883	regulation of hormone secretion	10/175	267/18866	0.000201247	0.00250081	0.0017137	SLC25A4/PRKN/GPER1/SOX4/HADH/GLUL/P2RY1/CNR1/OXCT1/ABAT	10
BP	GO:0036294	cellular response to decreased oxygen levels	9/175	218/18866	0.000204642	0.00253391	0.00173638	SLC2A4/PINK1/E2F1/CCNB1/BCL2/HIF3A/BNIP3/AK4/PMAIP1	9
BP	GO:0015850	organic hydroxy compound transport	10/175	268/18866	0.000207398	0.00255889	0.0017535	PINK1/PRKN/MAOB/OSBPL1A/RAB3A/P2RY1/SNCA/CNR1/CLU/ABAT	10
BP	GO:0010635	regulation of mitochondrial fusion	3/175	13/18866	0.000209548	0.00256714	0.00175916	PRKN/PID1/BNIP3	3
BP	GO:1902902	negative regulation of autophagosome assembly	3/175	13/18866	0.000209548	0.00256714	0.00175916	PINK1/LRRK2/FEZ1	3
BP	GO:0006937	regulation of muscle contraction	8/175	173/18866	0.000215288	0.00260672	0.00178628	GPER1/PLN/RGS2/ANK2/DMPK/ATP2A1/ABAT/ACE2	8
BP	GO:0032387	negative regulation of intracellular transport	5/175	59/18866	0.000216538	0.00260672	0.00178628	CRYAB/PLN/LRRK2/BAG3/MAP1B	5
BP	GO:0072413	signal transduction involved in mitotic cell cycle checkpoint	5/175	59/18866	0.000216538	0.00260672	0.00178628	SOX4/CDK1/CDC25C/E2F1/CCNB1	5
BP	GO:1902402	signal transduction involved in mitotic DNA damage checkpoint	5/175	59/18866	0.000216538	0.00260672	0.00178628	SOX4/CDK1/CDC25C/E2F1/CCNB1	5
BP	GO:1902403	signal transduction involved in mitotic DNA integrity checkpoint	5/175	59/18866	0.000216538	0.00260672	0.00178628	SOX4/CDK1/CDC25C/E2F1/CCNB1	5
BP	GO:0099003	vesicle-mediated transport in synapse	9/175	220/18866	0.000219037	0.00262769	0.00180064	SLC2A4/MAPK10/LRRK2/SNPH/RAB3A/P2RY1/SNCA/CNR1/DNM3	9
BP	GO:0009914	hormone transport	11/175	323/18866	0.000221883	0.00265265	0.00181775	SLC25A4/PRKN/GPER1/SOX4/HADH/GLUL/LYN/P2RY1/CNR1/OXCT1/ABAT	11
BP	GO:1902807	negative regulation of cell cycle G1/S phase transition	7/175	132/18866	0.000233356	0.00278022	0.00190517	SOX4/CDK1/CDC25C/E2F1/CCNB1/BCL2/KANK2	7
BP	GO:0010039	response to iron ion	4/175	33/18866	0.000237236	0.00281677	0.00193022	CCNB1/BCL2/SNCA/ABAT	4
BP	GO:0006165	nucleoside diphosphate phosphorylation	7/175	133/18866	0.000244422	0.00288235	0.00197515	PRKAA2/NME1/HKDC1/NME4/HK2/AK4/HK3	7
BP	GO:0042770	signal transduction in response to DNA damage	7/175	133/18866	0.000244422	0.00288235	0.00197515	SOX4/CDK1/CDC25C/BID/E2F1/CCNB1/PMAIP1	7
BP	GO:0071333	cellular response to glucose stimulus	7/175	134/18866	0.000255907	0.00300755	0.00206095	GPER1/SOX4/PRKAA2/NOX4/TWNK/NME1/OXCT1	7
BP	GO:0006066	alcohol metabolic process	12/175	385/18866	0.000260599	0.00305235	0.00209165	GPER1/ACACB/PRKAA2/ASAH2/CYP27B1/ALDH3A2/OSBPL1A/P2RY1/SNCA/AKR1B10/EPHX2/CYP1B1	12
BP	GO:0033604	negative regulation of catecholamine secretion	3/175	14/18866	0.000264881	0.00306114	0.00209767	P2RY1/CNR1/ABAT	3
BP	GO:0060452	positive regulation of cardiac muscle contraction	3/175	14/18866	0.000264881	0.00306114	0.00209767	RGS2/ATP2A1/ACE2	3
BP	GO:0060732	positive regulation of inositol phosphate biosynthetic process	3/175	14/18866	0.000264881	0.00306114	0.00209767	GPER1/P2RY1/SNCA	3
BP	GO:1904925	positive regulation of autophagy of mitochondrion in response to mitochondrial depolarization	3/175	14/18866	0.000264881	0.00306114	0.00209767	PINK1/PRKN/HK2	3
BP	GO:0042558	pteridine-containing compound metabolic process	4/175	34/18866	0.000266933	0.00306442	0.00209992	MTHFD1L/MTHFD2/TYMS/ALDH1L1	4
BP	GO:0070050	neuron cellular homeostasis	4/175	34/18866	0.000266933	0.00306442	0.00209992	PRKN/P2RY1/CNR1/TSPOAP1	4
BP	GO:0046939	nucleotide phosphorylation	7/175	135/18866	0.000267822	0.00306448	0.00209996	PRKAA2/NME1/HKDC1/NME4/HK2/AK4/HK3	7
BP	GO:2001244	positive regulation of intrinsic apoptotic signaling pathway	5/175	62/18866	0.000273688	0.00312131	0.0021389	BID/BCL2/BBC3/NOX1/PMAIP1	5
BP	GO:0071331	cellular response to hexose stimulus	7/175	136/18866	0.00028018	0.00318486	0.00218245	GPER1/SOX4/PRKAA2/NOX4/TWNK/NME1/OXCT1	7
BP	GO:0014706	striated muscle tissue development	12/175	389/18866	0.00028626	0.00324334	0.00222252	PLN/RGS2/NDRG4/CDK1/CCNB1/BCL2/NOX4/DCN/MYOM2/NEB/EYA2/TP73	12
BP	GO:0071326	cellular response to monosaccharide stimulus	7/175	137/18866	0.000292992	0.00328748	0.00225277	GPER1/SOX4/PRKAA2/NOX4/TWNK/NME1/OXCT1	7
BP	GO:0031331	positive regulation of cellular catabolic process	12/175	390/18866	0.000293	0.00328748	0.00225277	PINK1/PRKN/MAPK3/PRKAA2/LRRK2/TREM2/BNIP3/DCN/BAG3/SNCA/CLU/HK2	12
BP	GO:0042692	muscle cell differentiation	12/175	390/18866	0.000293	0.00328748	0.00225277	GPER1/RGS2/DNMT1/CDK1/ANK2/DMPK/CCNB1/BCL2/NOX4/SMARCD3/NEB/MYEF2	12
BP	GO:0031571	mitotic G1 DNA damage checkpoint	5/175	63/18866	0.000295072	0.00330005	0.00226139	SOX4/CDK1/CDC25C/E2F1/CCNB1	5
BP	GO:0006942	regulation of striated muscle contraction	6/175	98/18866	0.000303957	0.00338848	0.00232199	PLN/RGS2/ANK2/DMPK/ATP2A1/ACE2	6
BP	GO:0044783	G1 DNA damage checkpoint	5/175	64/18866	0.0003177	0.00349671	0.00239615	SOX4/CDK1/CDC25C/E2F1/CCNB1	5
BP	GO:0044819	mitotic G1/S transition checkpoint	5/175	64/18866	0.0003177	0.00349671	0.00239615	SOX4/CDK1/CDC25C/E2F1/CCNB1	5
BP	GO:0046173	polyol biosynthetic process	5/175	64/18866	0.0003177	0.00349671	0.00239615	GPER1/ASAH2/CYP27B1/P2RY1/SNCA	5
BP	GO:0060135	maternal process involved in female pregnancy	5/175	64/18866	0.0003177	0.00349671	0.00239615	RGS2/PGR/MAPK3/CYP27B1/CNR1	5
BP	GO:0071474	cellular hyperosmotic response	3/175	15/18866	0.000328847	0.00358526	0.00245683	MAPK10/SLC25A23/EFHD1	3
BP	GO:1904923	regulation of autophagy of mitochondrion in response to mitochondrial depolarization	3/175	15/18866	0.000328847	0.00358526	0.00245683	PINK1/PRKN/HK2	3
BP	GO:2001171	positive regulation of ATP biosynthetic process	3/175	15/18866	0.000328847	0.00358526	0.00245683	PINK1/PID1/TREM2	3
BP	GO:0042554	superoxide anion generation	4/175	36/18866	0.000334188	0.00363206	0.0024889	NOX4/MAPT/ALOX12/NOX1	4
BP	GO:2000045	regulation of G1/S transition of mitotic cell cycle	8/175	185/18866	0.000338835	0.00366157	0.00250912	SOX4/CDK1/CDC25C/BID/E2F1/CCNB1/BCL2/KANK2	8
BP	GO:0070301	cellular response to hydrogen peroxide	6/175	100/18866	0.000339015	0.00366157	0.00250912	PINK1/CDK1/LRRK2/PYCR1/BNIP3/CYP1B1	6
BP	GO:0051047	positive regulation of secretion	11/175	340/18866	0.000343738	0.00370106	0.00253618	PINK1/GPER1/SOX4/GLUL/TREM2/RAB3A/P2RY1/SNCA/CNR1/OXCT1/ABAT	11
BP	GO:0007050	cell cycle arrest	9/175	234/18866	0.000345257	0.0037059	0.0025395	GPER1/SOX4/CDK1/CDC25C/PRKAA2/E2F1/CCNB1/HMGN5/TP73	9
BP	GO:0010522	regulation of calcium ion transport into cytosol	6/175	101/18866	0.000357691	0.00382752	0.00262284	GPER1/PLN/ANK2/BCL2/LYN/SNCA	6
BP	GO:1901607	alpha-amino acid biosynthetic process	5/175	66/18866	0.000366873	0.00391369	0.00268188	GLUL/SDS/PYCR1/OAT/AASS	5
BP	GO:0009306	protein secretion	13/175	462/18866	0.000388106	0.00411953	0.00282294	SLC25A4/PRKN/GPER1/SOX4/HADH/GLUL/TREM2/LYN/RAB3A/CNR1/OXCT1/ABAT/CAVIN1	13
BP	GO:0010976	positive regulation of neuron projection development	10/175	290/18866	0.000388546	0.00411953	0.00282294	PRKN/RGS2/NDRG4/MAPT/LYN/NME1/FEZ1/CNR1/EPHA4/MAP1B	10
BP	GO:0035592	establishment of protein localization to extracellular region	13/175	463/18866	0.000396138	0.00418519	0.00286794	SLC25A4/PRKN/GPER1/SOX4/HADH/GLUL/TREM2/LYN/RAB3A/CNR1/OXCT1/ABAT/CAVIN1	13
BP	GO:0032409	regulation of transporter activity	10/175	291/18866	0.000399201	0.00418519	0.00286794	PINK1/PLN/ANK2/BCL2/TREM2/ATP2A1/SNCA/SGK1/MMP9/ACE2	10
BP	GO:0006206	pyrimidine nucleobase metabolic process	3/175	16/18866	0.000401981	0.00418519	0.00286794	ALDH6A1/TYMS/TYMP	3
BP	GO:0010919	regulation of inositol phosphate biosynthetic process	3/175	16/18866	0.000401981	0.00418519	0.00286794	GPER1/P2RY1/SNCA	3
BP	GO:0045989	positive regulation of striated muscle contraction	3/175	16/18866	0.000401981	0.00418519	0.00286794	RGS2/ATP2A1/ACE2	3
BP	GO:0061684	chaperone-mediated autophagy	3/175	16/18866	0.000401981	0.00418519	0.00286794	BAG3/SNCA/CLU	3
BP	GO:0006084	acetyl-CoA metabolic process	4/175	38/18866	0.000412777	0.00427791	0.00293147	MPC1/PDK4/ACACB/AASS	4
BP	GO:0071322	cellular response to carbohydrate stimulus	7/175	145/18866	0.000413355	0.00427791	0.00293147	GPER1/SOX4/PRKAA2/NOX4/TWNK/NME1/OXCT1	7
BP	GO:1901606	alpha-amino acid catabolic process	6/175	104/18866	0.00041859	0.0043192	0.00295976	ALDH6A1/GLUL/SDS/AMT/OAT/AASS	6
BP	GO:1904062	regulation of cation transmembrane transport	11/175	349/18866	0.000428371	0.00440701	0.00301994	PINK1/GPER1/PLN/RGS2/ANK2/TREM2/ATP2A1/LYN/SNCA/MMP9/ACE2	11
BP	GO:0044262	cellular carbohydrate metabolic process	10/175	294/18866	0.000432639	0.00443775	0.003041	PRKN/GPER1/PDK4/ACACB/P2RY1/SNCA/HKDC1/HK2/PMAIP1/HK3	10
BP	GO:1904064	positive regulation of cation transmembrane transport	7/175	147/18866	0.000448891	0.00458055	0.00313886	PINK1/GPER1/ANK2/TREM2/ATP2A1/SNCA/ACE2	7
BP	GO:0060537	muscle tissue development	12/175	409/18866	0.000449203	0.00458055	0.00313886	PLN/RGS2/NDRG4/CDK1/CCNB1/BCL2/NOX4/DCN/MYOM2/NEB/EYA2/TP73	12
BP	GO:0071692	protein localization to extracellular region	13/175	470/18866	0.000456429	0.00462922	0.00317221	SLC25A4/PRKN/GPER1/SOX4/HADH/GLUL/TREM2/LYN/RAB3A/CNR1/OXCT1/ABAT/CAVIN1	13
BP	GO:1901068	guanosine-containing compound metabolic process	4/175	39/18866	0.000456646	0.00462922	0.00317221	LRRK2/NME1/NME4/AK4	4
BP	GO:0050708	regulation of protein secretion	11/175	352/18866	0.000460204	0.00465169	0.0031876	SLC25A4/PRKN/GPER1/SOX4/HADH/GLUL/TREM2/LYN/CNR1/OXCT1/ABAT	11
BP	GO:0046928	regulation of neurotransmitter secretion	6/175	106/18866	0.000463486	0.0046577	0.00319172	PRKN/GPER1/LRRK2/RAB3A/P2RY1/CNR1	6
BP	GO:2000379	positive regulation of reactive oxygen species metabolic process	6/175	106/18866	0.000463486	0.0046577	0.00319172	PID1/NOX4/MAPT/SNCA/CLU/ACE2	6
BP	GO:0010675	regulation of cellular carbohydrate metabolic process	7/175	148/18866	0.000467551	0.00468497	0.00321041	PRKN/GPER1/PDK4/ACACB/P2RY1/SNCA/PMAIP1	7
BP	GO:0006577	amino-acid betaine metabolic process	3/175	17/18866	0.0004848	0.00481605	0.00330024	ACADM/CHDH/CROT	3
BP	GO:0009084	glutamine family amino acid biosynthetic process	3/175	17/18866	0.0004848	0.00481605	0.00330024	GLUL/PYCR1/OAT	3
BP	GO:0099509	regulation of presynaptic cytosolic calcium ion concentration	3/175	17/18866	0.0004848	0.00481605	0.00330024	P2RY1/CNR1/TSPOAP1	3
BP	GO:0030330	DNA damage response, signal transduction by p53 class mediator	6/175	107/18866	0.000487297	0.00482702	0.00330776	SOX4/CDK1/CDC25C/E2F1/CCNB1/PMAIP1	6
BP	GO:0006730	one-carbon metabolic process	4/175	40/18866	0.00050374	0.00496088	0.00339948	MTHFD1L/MTHFD2/TYMS/ALDH1L1	4
BP	GO:0016572	histone phosphorylation	4/175	40/18866	0.00050374	0.00496088	0.00339948	CDK1/MAPK3/PRKAA2/CCNB1	4
BP	GO:0033044	regulation of chromosome organization	11/175	356/18866	0.000505715	0.00496088	0.00339948	PINK1/DNMT1/DLGAP5/MAPK3/CCNB1/LRRK2/MAPT/FEN1/SNCA/PIF1/HMGA1	11
BP	GO:0031098	stress-activated protein kinase signaling cascade	10/175	300/18866	0.000506534	0.00496088	0.00339948	CRYAB/PINK1/PRKN/MAPK10/MAPK3/LYN/TLR3/MAPK8IP1/NOX1/EPHA4	10
BP	GO:0014823	response to activity	5/175	71/18866	0.000514935	0.00502896	0.00344614	CDK1/HADH/HSPD1/PRKAA2/OXCT1	5
BP	GO:0018958	phenol-containing compound metabolic process	6/175	109/18866	0.000537771	0.00523723	0.00358885	PRKN/MAOB/BCL2/MAOA/SNCA/ABAT	6
BP	GO:0099504	synaptic vesicle cycle	8/175	199/18866	0.000550459	0.00534577	0.00366323	SLC2A4/LRRK2/SNPH/RAB3A/P2RY1/SNCA/CNR1/DNM3	8
BP	GO:0072528	pyrimidine-containing compound biosynthetic process	4/175	41/18866	0.000554189	0.00535922	0.00367245	TYMS/NME1/NME4/TYMP	4
BP	GO:0070997	neuron death	11/175	360/18866	0.000554935	0.00535922	0.00367245	PINK1/PRKN/HSPD1/BID/BCL2/LRRK2/MAPT/BNIP3/JUN/SNCA/CLU	11
BP	GO:1901654	response to ketone	8/175	200/18866	0.000568938	0.00547919	0.00375466	PLN/MAOB/PRKAA2/TXNIP/TYMS/NME1/NR3C1/SLIT3	8
BP	GO:1990000	amyloid fibril formation	3/175	18/18866	0.000577805	0.00554917	0.00380261	CRYAB/MAPT/CLU	3
BP	GO:0006936	muscle contraction	11/175	362/18866	0.00058101	0.00556453	0.00381314	CRYAB/GPER1/PLN/RGS2/ANK2/DMPK/ATP2A1/MYOM2/NEB/ABAT/ACE2	11
BP	GO:0072401	signal transduction involved in DNA integrity checkpoint	5/175	73/18866	0.00058527	0.00557453	0.00381999	SOX4/CDK1/CDC25C/E2F1/CCNB1	5
BP	GO:0072422	signal transduction involved in DNA damage checkpoint	5/175	73/18866	0.00058527	0.00557453	0.00381999	SOX4/CDK1/CDC25C/E2F1/CCNB1	5
BP	GO:0031099	regeneration	8/175	201/18866	0.000587917	0.00558441	0.00382676	CDK1/CCNB1/BCL2/TYMS/JUN/EPHA4/MAP1B/KLK6	8
BP	GO:1903008	organelle disassembly	6/175	111/18866	0.00059222	0.00560991	0.00384424	PINK1/PRKN/CDK1/GABARAPL1/BNIP3/HK2	6
BP	GO:0071470	cellular response to osmotic stress	4/175	42/18866	0.000608126	0.00574489	0.00393673	SLC2A4/MAPK10/SLC25A23/EFHD1	4
BP	GO:0009132	nucleoside diphosphate metabolic process	7/175	155/18866	0.000616188	0.00580523	0.00397808	PRKAA2/NME1/HKDC1/NME4/HK2/AK4/HK3	7
BP	GO:0032024	positive regulation of insulin secretion	5/175	74/18866	0.000623025	0.00582217	0.00398969	GPER1/SOX4/GLUL/OXCT1/ABAT	5
BP	GO:0036465	synaptic vesicle recycling	5/175	74/18866	0.000623025	0.00582217	0.00398969	SLC2A4/LRRK2/RAB3A/SNCA/DNM3	5
BP	GO:0072395	signal transduction involved in cell cycle checkpoint	5/175	74/18866	0.000623025	0.00582217	0.00398969	SOX4/CDK1/CDC25C/E2F1/CCNB1	5
BP	GO:0016236	macroautophagy	10/175	310/18866	0.000652851	0.0060845	0.00416945	PINK1/PRKN/GABARAPL1/MAPK3/PRKAA2/LRRK2/BNIP3/DCN/BAG3/FEZ1	10
BP	GO:0038034	signal transduction in absence of ligand	5/175	75/18866	0.000662576	0.00614212	0.00420894	BCL2/BAG3/IFI6/EYA2/BCL2A1	5
BP	GO:0097192	extrinsic apoptotic signaling pathway in absence of ligand	5/175	75/18866	0.000662576	0.00614212	0.00420894	BCL2/BAG3/IFI6/EYA2/BCL2A1	5
BP	GO:1903146	regulation of autophagy of mitochondrion	4/175	43/18866	0.000665685	0.00615448	0.00421741	PINK1/PRKN/BNIP3/HK2	4
BP	GO:0030072	peptide hormone secretion	9/175	257/18866	0.000679453	0.00623402	0.00427191	SLC25A4/PRKN/GPER1/SOX4/HADH/GLUL/CNR1/OXCT1/ABAT	9
BP	GO:0009148	pyrimidine nucleoside triphosphate biosynthetic process	3/175	19/18866	0.000681481	0.00623402	0.00427191	TYMS/NME1/NME4	3
BP	GO:0042053	regulation of dopamine metabolic process	3/175	19/18866	0.000681481	0.00623402	0.00427191	PRKN/MAOB/ABAT	3
BP	GO:0042069	regulation of catecholamine metabolic process	3/175	19/18866	0.000681481	0.00623402	0.00427191	PRKN/MAOB/ABAT	3
BP	GO:0035051	cardiocyte differentiation	7/175	158/18866	0.000690378	0.00626826	0.00429537	GPER1/RGS2/CDK1/MAPK3/CCNB1/NOX4/NEB	7
BP	GO:0050729	positive regulation of inflammatory response	7/175	158/18866	0.000690378	0.00626826	0.00429537	PDE2A/HSPD1/LRRK2/TREM2/TLR3/SNCA/CNR1	7
BP	GO:1902806	regulation of cell cycle G1/S phase transition	8/175	206/18866	0.000690647	0.00626826	0.00429537	SOX4/CDK1/CDC25C/BID/E2F1/CCNB1/BCL2/KANK2	8
BP	GO:1901616	organic hydroxy compound catabolic process	5/175	76/18866	0.000703978	0.00637257	0.00436685	MAOB/CYP27B1/LDHD/MAOA/AKR1B10	5
BP	GO:0019216	regulation of lipid metabolic process	12/175	431/18866	0.000712817	0.00642876	0.00440536	GPER1/ACADM/PDK4/ACACB/PRKAA2/CYP27B1/ME1/SMARCD3/LYN/HELZ2/CNR1/EPHX2	12
BP	GO:0060419	heart growth	6/175	115/18866	0.000713895	0.00642876	0.00440536	RGS2/NDRG4/CDK1/ACACB/CCNB1/TP73	6
BP	GO:0022904	respiratory electron transport chain	6/175	116/18866	0.000747135	0.00669467	0.00458757	PINK1/ETFDH/CDK1/BID/CCNB1/SNCA	6
BP	GO:1903201	regulation of oxidative stress-induced cell death	5/175	77/18866	0.000747285	0.00669467	0.00458757	PINK1/PRKN/LRRK2/PYCR1/NOX1	5
BP	GO:0034767	positive regulation of ion transmembrane transport	7/175	161/18866	0.00077148	0.00689361	0.0047239	PINK1/GPER1/ANK2/TREM2/ATP2A1/SNCA/ACE2	7
BP	GO:0051341	regulation of oxidoreductase activity	6/175	117/18866	0.000781558	0.0069594	0.00476899	PRKN/PDK4/CYP27B1/LRRK2/SNCA/CNR1	6
BP	GO:0006109	regulation of carbohydrate metabolic process	8/175	210/18866	0.000782858	0.0069594	0.00476899	PRKN/GPER1/PDK4/ACACB/PRKAA2/P2RY1/SNCA/PMAIP1	8
BP	GO:0090311	regulation of protein deacetylation	4/175	45/18866	0.000792202	0.00698926	0.00478945	PINK1/PRKAA2/LRRK2/MAPT	4
BP	GO:0072332	intrinsic apoptotic signaling pathway by p53 class mediator	5/175	78/18866	0.000792551	0.00698926	0.00478945	PRKN/E2F1/BCL2/PMAIP1/TP73	5
BP	GO:0007620	copulation	3/175	20/18866	0.000796296	0.00698926	0.00478945	P2RY1/CNR1/ABAT	3
BP	GO:0032769	negative regulation of monooxygenase activity	3/175	20/18866	0.000796296	0.00698926	0.00478945	CYP27B1/SNCA/CNR1	3
BP	GO:0046655	folic acid metabolic process	3/175	20/18866	0.000796296	0.00698926	0.00478945	MTHFD1L/MTHFD2/ALDH1L1	3
BP	GO:0000422	autophagy of mitochondrion	5/175	79/18866	0.000839832	0.00731583	0.00501323	PINK1/PRKN/GABARAPL1/BNIP3/HK2	5
BP	GO:0061726	mitochondrion disassembly	5/175	79/18866	0.000839832	0.00731583	0.00501323	PINK1/PRKN/GABARAPL1/BNIP3/HK2	5
BP	GO:0071260	cellular response to mechanical stimulus	5/175	79/18866	0.000839832	0.00731583	0.00501323	PDE2A/MAPK3/BNIP3/BAG3/TLR3	5
BP	GO:0031960	response to corticosteroid	7/175	164/18866	0.000859942	0.00745354	0.0051076	GPER1/HSPD1/MAOB/BCL2/TYMS/NR3C1/SLIT3	7
BP	GO:0046165	alcohol biosynthetic process	7/175	164/18866	0.000859942	0.00745354	0.0051076	GPER1/ACACB/PRKAA2/ASAH2/CYP27B1/P2RY1/SNCA	7
BP	GO:0045666	positive regulation of neuron differentiation	11/175	380/18866	0.00086521	0.0074805	0.00512607	PRKN/RGS2/NDRG4/BCL2/MAPT/LYN/NME1/FEZ1/CNR1/EPHA4/MAP1B	11
BP	GO:0002791	regulation of peptide secretion	11/175	381/18866	0.000883888	0.00762299	0.00522371	SLC25A4/PRKN/GPER1/SOX4/HADH/GLUL/TREM2/LYN/CNR1/OXCT1/ABAT	11
BP	GO:0009895	negative regulation of catabolic process	10/175	323/18866	0.000893698	0.00768846	0.00526858	PINK1/ACACB/E2F1/BCL2/LRRK2/TREM2/FEZ1/SNCA/CNR1/EPHA4	10
BP	GO:0006837	serotonin transport	3/175	21/18866	0.000922705	0.00784522	0.005376	MAOB/SNCA/CNR1	3
BP	GO:0010310	regulation of hydrogen peroxide metabolic process	3/175	21/18866	0.000922705	0.00784522	0.005376	PINK1/SNCA/MPV17L	3
BP	GO:0090330	regulation of platelet aggregation	3/175	21/18866	0.000922705	0.00784522	0.005376	LYN/ABAT/ALOX12	3
BP	GO:0098780	response to mitochondrial depolarisation	3/175	21/18866	0.000922705	0.00784522	0.005376	PINK1/PRKN/HK2	3
BP	GO:1903531	negative regulation of secretion by cell	7/175	166/18866	0.000923233	0.00784522	0.005376	PRKN/HADH/MAOB/P2RY1/SNCA/CNR1/ABAT	7
BP	GO:0016079	synaptic vesicle exocytosis	6/175	121/18866	0.000931668	0.00785911	0.00538552	LRRK2/SNPH/RAB3A/P2RY1/SNCA/CNR1	6
BP	GO:0051282	regulation of sequestering of calcium ion	6/175	121/18866	0.000931668	0.00785911	0.00538552	GPER1/PLN/ANK2/SLC25A23/LYN/SNCA	6
BP	GO:1900542	regulation of purine nucleotide metabolic process	6/175	121/18866	0.000931668	0.00785911	0.00538552	PINK1/PDK4/PRKAA2/PID1/TREM2/AK4	6
BP	GO:0051279	regulation of release of sequestered calcium ion into cytosol	5/175	81/18866	0.000940664	0.00791574	0.00542432	GPER1/PLN/ANK2/LYN/SNCA	5
BP	GO:1902930	regulation of alcohol biosynthetic process	5/175	82/18866	0.000994328	0.0083269	0.00570607	GPER1/ACACB/CYP27B1/P2RY1/SNCA	5
BP	GO:1903533	regulation of protein targeting	5/175	82/18866	0.000994328	0.0083269	0.00570607	PINK1/PRKN/LRRK2/BAG3/ABLIM3	5
BP	GO:0006140	regulation of nucleotide metabolic process	6/175	123/18866	0.00101458	0.00847604	0.00580827	PINK1/PDK4/PRKAA2/PID1/TREM2/AK4	6
BP	GO:0055117	regulation of cardiac muscle contraction	5/175	83/18866	0.00105023	0.00875279	0.00599792	PLN/RGS2/ANK2/ATP2A1/ACE2	5
BP	GO:0051208	sequestering of calcium ion	6/175	124/18866	0.00105811	0.00879726	0.0060284	GPER1/PLN/ANK2/SLC25A23/LYN/SNCA	6
BP	GO:0015695	organic cation transport	4/175	49/18866	0.00109458	0.00907872	0.00622127	SLC25A42/MAOB/SNCA/CNR1	4
BP	GO:0034605	cellular response to heat	6/175	125/18866	0.00110305	0.00912717	0.00625447	CRYAB/HSPD1/MAPK3/MAPT/BAG3/LYN	6
BP	GO:0045913	positive regulation of carbohydrate metabolic process	5/175	84/18866	0.00110844	0.00914989	0.00627004	GPER1/PRKAA2/P2RY1/SNCA/PMAIP1	5
BP	GO:0009896	positive regulation of catabolic process	12/175	454/18866	0.00111632	0.00919305	0.00629961	PINK1/PRKN/MAPK3/PRKAA2/LRRK2/TREM2/BNIP3/DCN/BAG3/SNCA/CLU/HK2	12
BP	GO:0022898	regulation of transmembrane transporter activity	9/175	276/18866	0.0011231	0.00922696	0.00632285	PINK1/PLN/ANK2/BCL2/TREM2/ATP2A1/SNCA/MMP9/ACE2	9
BP	GO:0031346	positive regulation of cell projection organization	11/175	394/18866	0.00115875	0.00949162	0.00650421	PRKN/RGS2/NDRG4/MAPT/LYN/NME1/FEZ1/CNR1/DNM3/EPHA4/MAP1B	11
BP	GO:0006970	response to osmotic stress	5/175	85/18866	0.001169	0.00949162	0.00650421	SLC2A4/MAPK10/SLC25A23/TLR3/EFHD1	5
BP	GO:0043154	negative regulation of cysteine-type endopeptidase activity involved in apoptotic process	5/175	85/18866	0.001169	0.00949162	0.00650421	CRYAB/SNCA/PLAUR/MMP9/IFI6	5
BP	GO:0070509	calcium ion import	5/175	85/18866	0.001169	0.00949162	0.00650421	SMDT1/PLN/MICU3/SLC25A23/ATP2A1	5
BP	GO:0072527	pyrimidine-containing compound metabolic process	5/175	85/18866	0.001169	0.00949162	0.00650421	ALDH6A1/TYMS/NME1/NME4/TYMP	5
BP	GO:0048660	regulation of smooth muscle cell proliferation	7/175	173/18866	0.00117418	0.00950197	0.0065113	GPER1/NDRG4/DNMT1/JUN/MMP9/ALOX12/NOX1	7
BP	GO:0045981	positive regulation of nucleotide metabolic process	4/175	50/18866	0.00118124	0.00950197	0.0065113	PINK1/PRKAA2/PID1/TREM2	4
BP	GO:0050873	brown fat cell differentiation	4/175	50/18866	0.00118124	0.00950197	0.0065113	SLC2A4/ALDH6A1/RGS2/BNIP3	4
BP	GO:1900544	positive regulation of purine nucleotide metabolic process	4/175	50/18866	0.00118124	0.00950197	0.0065113	PINK1/PRKAA2/PID1/TREM2	4
BP	GO:0045787	positive regulation of cell cycle	11/175	396/18866	0.0012067	0.00961587	0.00658935	GPER1/SOX4/CDK1/DLGAP5/CDC25C/E2F1/CCNB1/SMARCD3/FEN1/HMGN5/TP73	11
BP	GO:0009147	pyrimidine nucleoside triphosphate metabolic process	3/175	23/18866	0.00121204	0.00961587	0.00658935	TYMS/NME1/NME4	3
BP	GO:0034643	establishment of mitochondrion localization, microtubule-mediated	3/175	23/18866	0.00121204	0.00961587	0.00658935	MAPT/FEZ1/MAP1B	3
BP	GO:0047497	mitochondrion transport along microtubule	3/175	23/18866	0.00121204	0.00961587	0.00658935	MAPT/FEZ1/MAP1B	3
BP	GO:1901032	negative regulation of response to reactive oxygen species	3/175	23/18866	0.00121204	0.00961587	0.00658935	PINK1/LRRK2/PYCR1	3
BP	GO:1903206	negative regulation of hydrogen peroxide-induced cell death	3/175	23/18866	0.00121204	0.00961587	0.00658935	PINK1/LRRK2/PYCR1	3
BP	GO:0014013	regulation of gliogenesis	6/175	128/18866	0.00124672	0.00986843	0.00676242	CDK1/E2F1/TREM2/LYN/EPHA4/TP73	6
BP	GO:0048659	smooth muscle cell proliferation	7/175	175/18866	0.0012549	0.00989399	0.00677994	GPER1/NDRG4/DNMT1/JUN/MMP9/ALOX12/NOX1	7
BP	GO:2001020	regulation of response to DNA damage stimulus	8/175	226/18866	0.00125565	0.00989399	0.00677994	POLQ/RAD51/BID/BCL2/MAPT/CLU/EYA2/PMAIP1	8
BP	GO:0060420	regulation of heart growth	5/175	87/18866	0.00129743	0.0101786	0.006975	RGS2/CDK1/ACACB/CCNB1/TP73	5
BP	GO:1901657	glycosyl compound metabolic process	6/175	129/18866	0.00129765	0.0101786	0.006975	LRRK2/NME1/AKR1B10/NME4/TYMP/AK4	6
BP	GO:0006998	nuclear envelope organization	4/175	52/18866	0.00136877	0.010647	0.00729597	GPER1/CDK1/DMPK/CCNB1	4
BP	GO:0031103	axon regeneration	4/175	52/18866	0.00136877	0.010647	0.00729597	BCL2/JUN/EPHA4/MAP1B	4
BP	GO:0043270	positive regulation of ion transport	9/175	284/18866	0.00136921	0.010647	0.00729597	PINK1/GPER1/ANK2/TREM2/ATP2A1/P2RY1/SNCA/ABAT/ACE2	9
BP	GO:0043405	regulation of MAP kinase activity	10/175	342/18866	0.00137308	0.010647	0.00729597	MAPK10/RGS2/CDK1/MAPK3/NOX4/LRRK2/LYN/MAPK8IP1/EPHA4/TP73	10
BP	GO:0046835	carbohydrate phosphorylation	3/175	24/18866	0.00137579	0.010647	0.00729597	HKDC1/HK2/HK3	3
BP	GO:1902993	positive regulation of amyloid precursor protein catabolic process	3/175	24/18866	0.00137579	0.010647	0.00729597	LYN/CLU/EPHA4	3
BP	GO:0044106	cellular amine metabolic process	6/175	131/18866	0.00140428	0.0108192	0.00741395	PRKN/MAOB/MAOA/CHDH/AGMAT/ABAT	6
BP	GO:0046887	positive regulation of hormone secretion	6/175	131/18866	0.00140428	0.0108192	0.00741395	GPER1/SOX4/GLUL/P2RY1/OXCT1/ABAT	6
BP	GO:0003012	muscle system process	12/175	467/18866	0.00141829	0.0109029	0.0074713	CRYAB/GPER1/PLN/RGS2/ANK2/DMPK/ATP2A1/MYOM2/P2RY1/NEB/ABAT/ACE2	12
BP	GO:0051403	stress-activated MAPK cascade	9/175	286/18866	0.00143707	0.0110228	0.00755349	CRYAB/PINK1/PRKN/MAPK10/MAPK3/TLR3/MAPK8IP1/NOX1/EPHA4	9
BP	GO:0048738	cardiac muscle tissue development	8/175	231/18866	0.00144275	0.0110278	0.00755687	PLN/RGS2/NDRG4/CDK1/CCNB1/NOX4/NEB/TP73	8
BP	GO:0010256	endomembrane system organization	12/175	468/18866	0.00144407	0.0110278	0.00755687	PRKN/GPER1/CDK1/ANK2/REEP1/MAPK3/DMPK/CCNB1/LRRK2/RAB3A/CLU/NOX1	12
BP	GO:0000082	G1/S transition of mitotic cell cycle	9/175	287/18866	0.001472	0.0112163	0.00768609	SOX4/CDK1/CDC25C/BID/E2F1/CCNB1/BCL2/TYMS/KANK2	9
BP	GO:0048545	response to steroid hormone	10/175	346/18866	0.00149678	0.0113802	0.00779834	GPER1/HSPD1/PGR/MAOB/BCL2/TXNIP/TYMS/KANK2/NR3C1/SLIT3	10
BP	GO:0070838	divalent metal ion transport	12/175	471/18866	0.00152377	0.01156	0.00792156	GPER1/SMDT1/PLN/ANK2/MICU3/CYP27B1/BCL2/SLC25A23/ATP2A1/LYN/SNCA/TUSC3	12
BP	GO:0006851	mitochondrial calcium ion transmembrane transport	3/175	25/18866	0.0015528	0.0117545	0.00805489	SMDT1/MICU3/SLC25A23	3
BP	GO:2001252	positive regulation of chromosome organization	7/175	182/18866	0.00157217	0.011857	0.00812513	PINK1/DNMT1/DLGAP5/MAPK3/CCNB1/LRRK2/FEN1	7
BP	GO:0006754	ATP biosynthetic process	4/175	54/18866	0.00157614	0.011857	0.00812513	PINK1/PID1/TREM2/AK4	4
BP	GO:0046683	response to organophosphorus	6/175	134/18866	0.00157661	0.011857	0.00812513	PDE2A/HSPD1/NOX4/TYMS/NME1/P2RY1	6
BP	GO:0046942	carboxylic acid transport	10/175	350/18866	0.00162941	0.0122276	0.00837909	RGS2/MPC1/ACACB/PRKAA2/RAB3A/CROT/ABCG2/ABAT/TSPOAP1/ACE2	10
BP	GO:0031058	positive regulation of histone modification	5/175	92/18866	0.00166387	0.0124324	0.00851942	PINK1/DNMT1/MAPK3/CCNB1/LRRK2	5
BP	GO:1900407	regulation of cellular response to oxidative stress	5/175	92/18866	0.00166387	0.0124324	0.00851942	PINK1/PRKN/LRRK2/PYCR1/NOX1	5
BP	GO:0072511	divalent inorganic cation transport	12/175	478/18866	0.00172393	0.0128207	0.00878548	GPER1/SMDT1/PLN/ANK2/MICU3/CYP27B1/BCL2/SLC25A23/ATP2A1/LYN/SNCA/TUSC3	12
BP	GO:0015849	organic acid transport	10/175	353/18866	0.00173502	0.0128207	0.00878548	RGS2/MPC1/ACACB/PRKAA2/RAB3A/CROT/ABCG2/ABAT/TSPOAP1/ACE2	10
BP	GO:0048638	regulation of developmental growth	10/175	353/18866	0.00173502	0.0128207	0.00878548	PRKN/RGS2/CDK1/ACACB/CCNB1/BCL2/SPART/MAPT/MAP1B/TP73	10
BP	GO:0030810	positive regulation of nucleotide biosynthetic process	3/175	26/18866	0.00174345	0.0128207	0.00878548	PINK1/PID1/TREM2	3
BP	GO:0051156	glucose 6-phosphate metabolic process	3/175	26/18866	0.00174345	0.0128207	0.00878548	HKDC1/HK2/HK3	3
BP	GO:1900373	positive regulation of purine nucleotide biosynthetic process	3/175	26/18866	0.00174345	0.0128207	0.00878548	PINK1/PID1/TREM2	3
BP	GO:1903649	regulation of cytoplasmic transport	3/175	26/18866	0.00174345	0.0128207	0.00878548	PRKN/MAPK3/LRRK2	3
BP	GO:2000117	negative regulation of cysteine-type endopeptidase activity	5/175	93/18866	0.00174542	0.0128207	0.00878548	CRYAB/SNCA/PLAUR/MMP9/IFI6	5
BP	GO:0010332	response to gamma radiation	4/175	56/18866	0.00180442	0.013226	0.00906325	CRYAB/RAD51/BCL2/NOX4	4
BP	GO:1901992	positive regulation of mitotic cell cycle phase transition	5/175	94/18866	0.00182986	0.0133646	0.00915819	CDK1/DLGAP5/CDC25C/CCNB1/SMARCD3	5
BP	GO:0048639	positive regulation of developmental growth	7/175	187/18866	0.00183469	0.0133646	0.00915819	PRKN/CDK1/ACACB/CCNB1/BCL2/MAPT/MAP1B	7
BP	GO:0070302	regulation of stress-activated protein kinase signaling cascade	8/175	240/18866	0.00183488	0.0133646	0.00915819	PINK1/PRKN/MAPK3/LYN/TLR3/MAPK8IP1/NOX1/EPHA4	8
BP	GO:0042326	negative regulation of phosphorylation	12/175	484/18866	0.00191231	0.0138993	0.00952462	PINK1/PRKN/GPER1/RGS2/PID1/CCNB1/LRRK2/MAPT/LYN/JUN/SNCA/MAPK8IP1	12
BP	GO:0001963	synaptic transmission, dopaminergic	3/175	27/18866	0.0019481	0.014071	0.00964225	PINK1/PRKN/SNCA	3
BP	GO:0008053	mitochondrial fusion	3/175	27/18866	0.0019481	0.014071	0.00964225	PRKN/PID1/BNIP3	3
BP	GO:1902175	regulation of oxidative stress-induced intrinsic apoptotic signaling pathway	3/175	27/18866	0.0019481	0.014071	0.00964225	PINK1/PRKN/NOX1	3
BP	GO:0010948	negative regulation of cell cycle process	10/175	359/18866	0.00196288	0.0141342	0.00968555	GPER1/SOX4/CDK1/RAD51/CDC25C/E2F1/CCNB1/BCL2/KANK2/HMGN5	10
BP	GO:0009308	amine metabolic process	6/175	140/18866	0.00196908	0.0141342	0.00968555	PRKN/MAOB/MAOA/CHDH/AGMAT/ABAT	6
BP	GO:0048284	organelle fusion	6/175	140/18866	0.00196908	0.0141342	0.00968555	PRKN/CDK1/PID1/BNIP3/RAB3A/SNCA	6
BP	GO:0000045	autophagosome assembly	5/175	96/18866	0.00200766	0.0142937	0.00979485	PINK1/GABARAPL1/LRRK2/BAG3/FEZ1	5
BP	GO:0003018	vascular process in circulatory system	7/175	190/18866	0.00200779	0.0142937	0.00979485	GPER1/PDE2A/RGS2/P2RY1/ABCG2/ALOX12/ACE2	7
BP	GO:0006575	cellular modified amino acid metabolic process	7/175	190/18866	0.00200779	0.0142937	0.00979485	MTHFD1L/ACADM/MTHFD2/CHDH/TYMS/CROT/ALDH1L1	7
BP	GO:0051048	negative regulation of secretion	7/175	190/18866	0.00200779	0.0142937	0.00979485	PRKN/HADH/MAOB/P2RY1/SNCA/CNR1/ABAT	7
BP	GO:0019369	arachidonic acid metabolic process	4/175	58/18866	0.00205466	0.0145081	0.00994181	MAPK3/EPHX2/ALOX12/CYP1B1	4
BP	GO:0046128	purine ribonucleoside metabolic process	4/175	58/18866	0.00205466	0.0145081	0.00994181	LRRK2/NME1/NME4/AK4	4
BP	GO:1900408	negative regulation of cellular response to oxidative stress	4/175	58/18866	0.00205466	0.0145081	0.00994181	PINK1/PRKN/LRRK2/PYCR1	4
BP	GO:1903202	negative regulation of oxidative stress-induced cell death	4/175	58/18866	0.00205466	0.0145081	0.00994181	PINK1/PRKN/LRRK2/PYCR1	4
BP	GO:0035265	organ growth	7/175	191/18866	0.00206822	0.0145742	0.0099871	RGS2/NDRG4/CDK1/ACACB/CCNB1/BCL2/TP73	7
BP	GO:0034765	regulation of ion transmembrane transport	12/175	489/18866	0.00208193	0.0145909	0.00999854	PINK1/GPER1/PLN/RGS2/ANK2/TREM2/ATP2A1/LYN/SNCA/MMP9/NOX1/ACE2	12
BP	GO:0050890	cognition	9/175	302/18866	0.00208321	0.0145909	0.00999854	SLC2A4/PRKN/NDRG4/MAPT/FEN1/JUN/CNR1/SGK1/TUSC3	9
BP	GO:0090068	positive regulation of cell cycle process	9/175	302/18866	0.00208321	0.0145909	0.00999854	SOX4/CDK1/DLGAP5/CDC25C/E2F1/CCNB1/SMARCD3/FEN1/TP73	9
BP	GO:0042775	mitochondrial ATP synthesis coupled electron transport	5/175	97/18866	0.00210115	0.0146868	0.0100643	PINK1/CDK1/BID/CCNB1/SNCA	5
BP	GO:0050727	regulation of inflammatory response	11/175	425/18866	0.0021066	0.0146954	0.0100701	GPER1/PDE2A/HSPD1/LRRK2/TREM2/LYN/TLR3/SNCA/CNR1/MMP9/ACE2	11
BP	GO:0006816	calcium ion transport	11/175	426/18866	0.00214538	0.0149358	0.0102349	GPER1/SMDT1/PLN/ANK2/MICU3/CYP27B1/BCL2/SLC25A23/ATP2A1/LYN/SNCA	11
BP	GO:0015867	ATP transport	3/175	28/18866	0.00216711	0.0149668	0.0102561	SLC25A4/SLC25A42/SLC25A23	3
BP	GO:0032958	inositol phosphate biosynthetic process	3/175	28/18866	0.00216711	0.0149668	0.0102561	GPER1/P2RY1/SNCA	3
BP	GO:0051590	positive regulation of neurotransmitter transport	3/175	28/18866	0.00216711	0.0149668	0.0102561	PRKN/GPER1/CNR1	3
BP	GO:1902932	positive regulation of alcohol biosynthetic process	3/175	28/18866	0.00216711	0.0149668	0.0102561	GPER1/P2RY1/SNCA	3
BP	GO:0031102	neuron projection regeneration	4/175	59/18866	0.00218834	0.0150834	0.010336	BCL2/JUN/EPHA4/MAP1B	4
BP	GO:0010657	muscle cell apoptotic process	5/175	98/18866	0.00219777	0.0150884	0.0103395	DNMT1/DMPK/BNIP3/BAG3/ALOX12	5
BP	GO:0042773	ATP synthesis coupled electron transport	5/175	98/18866	0.00219777	0.0150884	0.0103395	PINK1/CDK1/BID/CCNB1/SNCA	5
BP	GO:0090277	positive regulation of peptide hormone secretion	5/175	99/18866	0.00229759	0.0157115	0.0107665	GPER1/SOX4/GLUL/OXCT1/ABAT	5
BP	GO:1905037	autophagosome organization	5/175	99/18866	0.00229759	0.0157115	0.0107665	PINK1/GABARAPL1/LRRK2/BAG3/FEZ1	5
BP	GO:0006352	DNA-templated transcription, initiation	8/175	249/18866	0.00230682	0.0157436	0.0107884	CDK1/PGR/MAPK3/CCNB1/NR3C1/JUN/CAVIN1/NR4A1	8
BP	GO:1902275	regulation of chromatin organization	7/175	195/18866	0.00232413	0.0157633	0.010802	PINK1/DNMT1/MAPK3/CCNB1/LRRK2/SNCA/HMGA1	7
BP	GO:0033260	nuclear DNA replication	4/175	60/18866	0.0023279	0.0157633	0.010802	DNA2/RAD51/LIG1/FEN1	4
BP	GO:0043388	positive regulation of DNA binding	4/175	60/18866	0.0023279	0.0157633	0.010802	PRKN/NME1/PLAUR/MMP9	4
BP	GO:1902883	negative regulation of response to oxidative stress	4/175	60/18866	0.0023279	0.0157633	0.010802	PINK1/PRKN/LRRK2/PYCR1	4
BP	GO:0007565	female pregnancy	7/175	196/18866	0.00239177	0.0161642	0.0110767	RGS2/PGR/MAPK3/CYP27B1/BCL2/CNR1/MMP9	7
BP	GO:0043032	positive regulation of macrophage activation	3/175	29/18866	0.0024008	0.0161937	0.0110969	HSPD1/LRRK2/TREM2	3
BP	GO:0042278	purine nucleoside metabolic process	4/175	61/18866	0.00247347	0.0165871	0.0113664	LRRK2/NME1/NME4/AK4	4
BP	GO:0061912	selective autophagy	4/175	61/18866	0.00247347	0.0165871	0.0113664	PINK1/PRKN/MAPK3/BAG3	4
BP	GO:2000756	regulation of peptidyl-lysine acetylation	4/175	61/18866	0.00247347	0.0165871	0.0113664	SOX4/MAPK3/PRKAA2/SNCA	4
BP	GO:0044843	cell cycle G1/S phase transition	9/175	310/18866	0.00248359	0.0166228	0.0113909	SOX4/CDK1/CDC25C/BID/E2F1/CCNB1/BCL2/TYMS/KANK2	9
BP	GO:0044773	mitotic DNA damage checkpoint	5/175	101/18866	0.00250708	0.0167155	0.0114544	SOX4/CDK1/CDC25C/E2F1/CCNB1	5
BP	GO:1902882	regulation of response to oxidative stress	5/175	101/18866	0.00250708	0.0167155	0.0114544	PINK1/PRKN/LRRK2/PYCR1/NOX1	5
BP	GO:0051384	response to glucocorticoid	6/175	147/18866	0.00251575	0.0167411	0.0114719	HSPD1/MAOB/BCL2/TYMS/NR3C1/SLIT3	6
BP	GO:0070588	calcium ion transmembrane transport	9/175	312/18866	0.00259266	0.0172198	0.0118	GPER1/SMDT1/PLN/ANK2/MICU3/SLC25A23/ATP2A1/LYN/SNCA	9
BP	GO:0019318	hexose metabolic process	8/175	254/18866	0.00260741	0.0172847	0.0118445	PRKN/PDK4/ACACB/SDS/HKDC1/HK2/PMAIP1/HK3	8
BP	GO:0010676	positive regulation of cellular carbohydrate metabolic process	4/175	62/18866	0.00262518	0.0173032	0.0118572	GPER1/P2RY1/SNCA/PMAIP1	4
BP	GO:0048488	synaptic vesicle endocytosis	4/175	62/18866	0.00262518	0.0173032	0.0118572	SLC2A4/LRRK2/SNCA/DNM3	4
BP	GO:0140238	presynaptic endocytosis	4/175	62/18866	0.00262518	0.0173032	0.0118572	SLC2A4/LRRK2/SNCA/DNM3	4
BP	GO:0042133	neurotransmitter metabolic process	3/175	30/18866	0.00264952	0.0173646	0.0118992	MAOB/MAOA/ABAT	3
BP	GO:0071480	cellular response to gamma radiation	3/175	30/18866	0.00264952	0.0173646	0.0118992	CRYAB/RAD51/NOX4	3
BP	GO:1903205	regulation of hydrogen peroxide-induced cell death	3/175	30/18866	0.00264952	0.0173646	0.0118992	PINK1/LRRK2/PYCR1	3
BP	GO:0031056	regulation of histone modification	6/175	149/18866	0.00269105	0.0176035	0.012063	PINK1/DNMT1/MAPK3/CCNB1/LRRK2/SNCA	6
BP	GO:0006885	regulation of pH	5/175	103/18866	0.0027301	0.0177919	0.012192	PDK4/MAPK3/BCL2/LRRK2/NOX1	5
BP	GO:0048661	positive regulation of smooth muscle cell proliferation	5/175	103/18866	0.0027301	0.0177919	0.012192	DNMT1/JUN/MMP9/ALOX12/NOX1	5
BP	GO:0090257	regulation of muscle system process	8/175	256/18866	0.00273589	0.0177961	0.0121949	GPER1/PLN/RGS2/ANK2/DMPK/ATP2A1/ABAT/ACE2	8
BP	GO:0031334	positive regulation of protein-containing complex assembly	8/175	257/18866	0.00280196	0.0181918	0.0124661	PINK1/BID/MAPT/SNCA/CLU/BIK/MMP1/MAP1B	8
BP	GO:0009116	nucleoside metabolic process	5/175	104/18866	0.00284685	0.0184486	0.0126421	LRRK2/NME1/NME4/TYMP/AK4	5
BP	GO:0006221	pyrimidine nucleotide biosynthetic process	3/175	31/18866	0.00291356	0.0188107	0.0128902	TYMS/NME1/NME4	3
BP	GO:1902230	negative regulation of intrinsic apoptotic signaling pathway in response to DNA damage	3/175	31/18866	0.00291356	0.0188107	0.0128902	BID/BCL2/CLU	3
BP	GO:0046686	response to cadmium ion	4/175	64/18866	0.00294752	0.0188966	0.0129491	CDK1/MAPK3/JUN/MMP9	4
BP	GO:0070265	necrotic cell death	4/175	64/18866	0.00294752	0.0188966	0.0129491	SLC25A4/ALKBH7/BNIP3/TLR3	4
BP	GO:0001933	negative regulation of protein phosphorylation	11/175	444/18866	0.00294868	0.0188966	0.0129491	PINK1/PRKN/GPER1/RGS2/PID1/CCNB1/LRRK2/LYN/JUN/SNCA/MAPK8IP1	11
BP	GO:0006605	protein targeting	11/175	444/18866	0.00294868	0.0188966	0.0129491	PINK1/PRKN/HSPD1/BID/LRRK2/TOMM34/BAG3/CROT/EPHX2/CLU/ABLIM3	11
BP	GO:1903169	regulation of calcium ion transmembrane transport	6/175	152/18866	0.00297099	0.0190045	0.013023	GPER1/PLN/ANK2/ATP2A1/LYN/SNCA	6
BP	GO:0007611	learning or memory	8/175	260/18866	0.00300768	0.0192037	0.0131595	SLC2A4/PRKN/NDRG4/MAPT/FEN1/JUN/CNR1/SGK1	8
BP	GO:1905269	positive regulation of chromatin organization	5/175	106/18866	0.0030911	0.0197001	0.0134997	PINK1/DNMT1/MAPK3/CCNB1/LRRK2	5
BP	GO:0044786	cell cycle DNA replication	4/175	65/18866	0.0031184	0.0198376	0.0135939	DNA2/RAD51/LIG1/FEN1	4
BP	GO:1901214	regulation of neuron death	9/175	321/18866	0.00313145	0.0198842	0.0136258	PINK1/PRKN/HSPD1/BCL2/LRRK2/MAPT/JUN/SNCA/CLU	9
BP	GO:0035637	multicellular organismal signaling	7/175	206/18866	0.0031548	0.0199958	0.0137023	GPER1/PLN/ANK2/DMPK/ATP2A1/TYMP/ACE2	7
BP	GO:0046320	regulation of fatty acid oxidation	3/175	32/18866	0.00319324	0.020129	0.0137936	PDK4/ACACB/CNR1	3
BP	GO:0051503	adenine nucleotide transport	3/175	32/18866	0.00319324	0.020129	0.0137936	SLC25A4/SLC25A42/SLC25A23	3
BP	GO:1902235	regulation of endoplasmic reticulum stress-induced intrinsic apoptotic signaling pathway	3/175	32/18866	0.00319324	0.020129	0.0137936	PRKN/LRRK2/PMAIP1	3
BP	GO:0043254	regulation of protein-containing complex assembly	11/175	449/18866	0.00321034	0.0202001	0.0138423	CRYAB/PINK1/HJURP/BID/MAPT/RAB3A/SNCA/CLU/BIK/MMP1/MAP1B	11
BP	GO:0055017	cardiac muscle tissue growth	5/175	107/18866	0.00321874	0.0202163	0.0138534	RGS2/NDRG4/CDK1/CCNB1/TP73	5
BP	GO:0031349	positive regulation of defense response	10/175	385/18866	0.00324594	0.0203502	0.0139451	PDE2A/HSPD1/MAPK3/LRRK2/TREM2/LYN/TLR3/SNCA/CNR1/IKBKE	10
BP	GO:0044774	mitotic DNA integrity checkpoint	5/175	108/18866	0.00335013	0.0209656	0.0143668	SOX4/CDK1/CDC25C/E2F1/CCNB1	5
BP	GO:0015868	purine ribonucleotide transport	3/175	33/18866	0.00348884	0.021716	0.0148811	SLC25A4/SLC25A42/SLC25A23	3
BP	GO:0051984	positive regulation of chromosome segregation	3/175	33/18866	0.00348884	0.021716	0.0148811	DLGAP5/CCNB1/FEN1	3
BP	GO:2000758	positive regulation of peptidyl-lysine acetylation	3/175	33/18866	0.00348884	0.021716	0.0148811	SOX4/MAPK3/PRKAA2	3
BP	GO:0002573	myeloid leukocyte differentiation	7/175	210/18866	0.00350732	0.0217529	0.0149064	TREM2/LYN/NME1/TLR3/JUN/MMP9/DHRS2	7
BP	GO:0034764	positive regulation of transmembrane transport	7/175	210/18866	0.00350732	0.0217529	0.0149064	PINK1/GPER1/ANK2/TREM2/ATP2A1/SNCA/ACE2	7
BP	GO:0060402	calcium ion transport into cytosol	6/175	158/18866	0.00359556	0.0220287	0.0150953	GPER1/PLN/ANK2/BCL2/LYN/SNCA	6
BP	GO:1901989	positive regulation of cell cycle phase transition	5/175	110/18866	0.00362443	0.0220287	0.0150953	CDK1/DLGAP5/CDC25C/CCNB1/SMARCD3	5
BP	GO:0003211	cardiac ventricle formation	2/175	10/18866	0.00366615	0.0220287	0.0150953	SOX4/SMARCD3	2
BP	GO:0006228	UTP biosynthetic process	2/175	10/18866	0.00366615	0.0220287	0.0150953	NME1/NME4	2
BP	GO:0006560	proline metabolic process	2/175	10/18866	0.00366615	0.0220287	0.0150953	PYCR1/OAT	2
BP	GO:0010992	ubiquitin recycling	2/175	10/18866	0.00366615	0.0220287	0.0150953	PINK1/PRKN	2
BP	GO:0014041	regulation of neuron maturation	2/175	10/18866	0.00366615	0.0220287	0.0150953	BCL2/LRRK2	2
BP	GO:0019614	catechol-containing compound catabolic process	2/175	10/18866	0.00366615	0.0220287	0.0150953	MAOB/MAOA	2
BP	GO:0042424	catecholamine catabolic process	2/175	10/18866	0.00366615	0.0220287	0.0150953	MAOB/MAOA	2
BP	GO:0043084	penile erection	2/175	10/18866	0.00366615	0.0220287	0.0150953	P2RY1/CNR1	2
BP	GO:0070099	regulation of chemokine-mediated signaling pathway	2/175	10/18866	0.00366615	0.0220287	0.0150953	TREM2/SLIT3	2
BP	GO:0070341	fat cell proliferation	2/175	10/18866	0.00366615	0.0220287	0.0150953	PID1/E2F1	2
BP	GO:0070344	regulation of fat cell proliferation	2/175	10/18866	0.00366615	0.0220287	0.0150953	PID1/E2F1	2
BP	GO:0070472	regulation of uterine smooth muscle contraction	2/175	10/18866	0.00366615	0.0220287	0.0150953	GPER1/ABAT	2
BP	GO:0090043	regulation of tubulin deacetylation	2/175	10/18866	0.00366615	0.0220287	0.0150953	PRKAA2/MAPT	2
BP	GO:0098779	positive regulation of mitophagy in response to mitochondrial depolarization	2/175	10/18866	0.00366615	0.0220287	0.0150953	PINK1/PRKN	2
BP	GO:1901725	regulation of histone deacetylase activity	2/175	10/18866	0.00366615	0.0220287	0.0150953	PINK1/LRRK2	2
BP	GO:1901894	regulation of ATPase-coupled calcium transmembrane transporter activity	2/175	10/18866	0.00366615	0.0220287	0.0150953	PLN/ATP2A1	2
BP	GO:0051650	establishment of vesicle localization	7/175	212/18866	0.00369446	0.0221221	0.0151593	SLC2A4/PINK1/PRKN/LRRK2/RAB3A/DNM3/COL7A1	7
BP	GO:1901215	negative regulation of neuron death	7/175	212/18866	0.00369446	0.0221221	0.0151593	PINK1/PRKN/HSPD1/BCL2/LRRK2/JUN/SNCA	7
BP	GO:0007254	JNK cascade	7/175	213/18866	0.00379083	0.0225245	0.0154351	PINK1/PRKN/MAPK10/TLR3/MAPK8IP1/NOX1/EPHA4	7
BP	GO:0015865	purine nucleotide transport	3/175	34/18866	0.00380064	0.0225245	0.0154351	SLC25A4/SLC25A42/SLC25A23	3
BP	GO:0016242	negative regulation of macroautophagy	3/175	34/18866	0.00380064	0.0225245	0.0154351	PINK1/LRRK2/FEZ1	3
BP	GO:0036474	cell death in response to hydrogen peroxide	3/175	34/18866	0.00380064	0.0225245	0.0154351	PINK1/LRRK2/PYCR1	3
BP	GO:0042759	long-chain fatty acid biosynthetic process	3/175	34/18866	0.00380064	0.0225245	0.0154351	ASAH2/EPHX2/ALOX12	3
BP	GO:0043276	anoikis	3/175	34/18866	0.00380064	0.0225245	0.0154351	PDK4/E2F1/BCL2	3
BP	GO:0060038	cardiac muscle cell proliferation	4/175	69/18866	0.00386952	0.0228936	0.015688	NDRG4/CDK1/CCNB1/TP73	4
BP	GO:0006006	glucose metabolic process	7/175	214/18866	0.00388911	0.0229703	0.0157406	PRKN/PDK4/ACACB/SDS/HK2/PMAIP1/HK3	7
BP	GO:0008202	steroid metabolic process	9/175	332/18866	0.00390602	0.0230309	0.0157821	CYB5R1/ACACB/PRKAA2/CYP27B1/OSBPL1A/EPHX2/CYP1B1/TSPOAP1/DHRS2	9
BP	GO:0000723	telomere maintenance	6/175	161/18866	0.00394213	0.023165	0.015874	DNA2/RAD51/MAPK3/RECQL4/FEN1/PIF1	6
BP	GO:0031570	DNA integrity checkpoint	6/175	161/18866	0.00394213	0.023165	0.015874	SOX4/CDK1/DNA2/CDC25C/E2F1/CCNB1	6
BP	GO:0070374	positive regulation of ERK1 and ERK2 cascade	7/175	215/18866	0.00398931	0.0234026	0.0160368	GPER1/NDRG4/MAPK3/NOX4/TREM2/P2RY1/JUN	7
BP	GO:0032496	response to lipopolysaccharide	9/175	334/18866	0.00406171	0.0237296	0.0162609	HSPD1/MAOB/MAPK3/CYP27B1/TREM2/DCN/LYN/SNCA/CNR1	9
BP	GO:2001236	regulation of extrinsic apoptotic signaling pathway	6/175	162/18866	0.00406297	0.0237296	0.0162609	GPER1/BID/BCL2/IFI6/EYA2/PMAIP1	6
BP	GO:0001676	long-chain fatty acid metabolic process	5/175	113/18866	0.00406559	0.0237296	0.0162609	MAPK3/ASAH2/EPHX2/ALOX12/CYP1B1	5
BP	GO:1901653	cellular response to peptide	10/175	398/18866	0.00410039	0.0238925	0.0163725	SLC2A4/GPER1/PDK4/PID1/TREM2/LYN/EPHA4/MAP1B/ECHDC3/NR4A1	10
BP	GO:0009112	nucleobase metabolic process	3/175	35/18866	0.0041289	0.0240183	0.0164587	ALDH6A1/TYMS/TYMP	3
BP	GO:0032411	positive regulation of transporter activity	5/175	114/18866	0.00422081	0.0245118	0.0167969	PINK1/ANK2/TREM2/ATP2A1/SGK1	5
BP	GO:0035690	cellular response to drug	4/175	71/18866	0.00428734	0.024815	0.0170047	PDE2A/PRKAA2/NME1/TLR3	4
BP	GO:0042982	amyloid precursor protein metabolic process	4/175	71/18866	0.00428734	0.024815	0.0170047	LYN/CLU/EPHA4/KLK6	4
BP	GO:0001820	serotonin secretion	2/175	11/18866	0.00445362	0.0250176	0.0171435	MAOB/CNR1	2
BP	GO:0006183	GTP biosynthetic process	2/175	11/18866	0.00445362	0.0250176	0.0171435	NME1/NME4	2
BP	GO:0006853	carnitine shuttle	2/175	11/18866	0.00445362	0.0250176	0.0171435	ACACB/PRKAA2	2
BP	GO:0017085	response to insecticide	2/175	11/18866	0.00445362	0.0250176	0.0171435	CCNB1/MAP1B	2
BP	GO:0031652	positive regulation of heat generation	2/175	11/18866	0.00445362	0.0250176	0.0171435	CNR1/ABAT	2
BP	GO:0033539	fatty acid beta-oxidation using acyl-CoA dehydrogenase	2/175	11/18866	0.00445362	0.0250176	0.0171435	ETFDH/ACADM	2
BP	GO:0046051	UTP metabolic process	2/175	11/18866	0.00445362	0.0250176	0.0171435	NME1/NME4	2
BP	GO:0048102	autophagic cell death	2/175	11/18866	0.00445362	0.0250176	0.0171435	TREM2/BNIP3	2
BP	GO:0070142	synaptic vesicle budding	2/175	11/18866	0.00445362	0.0250176	0.0171435	SLC2A4/DNM3	2
BP	GO:0070471	uterine smooth muscle contraction	2/175	11/18866	0.00445362	0.0250176	0.0171435	GPER1/ABAT	2
BP	GO:0072321	chaperone-mediated protein transport	2/175	11/18866	0.00445362	0.0250176	0.0171435	BAG3/CLU	2
BP	GO:0098883	synapse pruning	2/175	11/18866	0.00445362	0.0250176	0.0171435	TREM2/EPHA4	2
BP	GO:0106049	regulation of cellular response to osmotic stress	2/175	11/18866	0.00445362	0.0250176	0.0171435	SLC25A23/EFHD1	2
BP	GO:1901526	positive regulation of mitophagy	2/175	11/18866	0.00445362	0.0250176	0.0171435	PINK1/PRKN	2
BP	GO:1903980	positive regulation of microglial cell activation	2/175	11/18866	0.00445362	0.0250176	0.0171435	LRRK2/TREM2	2
BP	GO:1905245	regulation of aspartic-type peptidase activity	2/175	11/18866	0.00445362	0.0250176	0.0171435	LYN/EPHA4	2
BP	GO:0010543	regulation of platelet activation	3/175	36/18866	0.00447388	0.0250176	0.0171435	LYN/ABAT/ALOX12	3
BP	GO:0045742	positive regulation of epidermal growth factor receptor signaling pathway	3/175	36/18866	0.00447388	0.0250176	0.0171435	GPER1/PLAUR/MMP9	3
BP	GO:0051955	regulation of amino acid transport	3/175	36/18866	0.00447388	0.0250176	0.0171435	RGS2/ABAT/ACE2	3
BP	GO:1901099	negative regulation of signal transduction in absence of ligand	3/175	36/18866	0.00447388	0.0250176	0.0171435	BCL2/IFI6/EYA2	3
BP	GO:2001240	negative regulation of extrinsic apoptotic signaling pathway in absence of ligand	3/175	36/18866	0.00447388	0.0250176	0.0171435	BCL2/IFI6/EYA2	3
BP	GO:0009119	ribonucleoside metabolic process	4/175	72/18866	0.00450723	0.0251231	0.0172158	LRRK2/NME1/NME4/AK4	4
BP	GO:1904427	positive regulation of calcium ion transmembrane transport	4/175	72/18866	0.00450723	0.0251231	0.0172158	GPER1/ANK2/ATP2A1/SNCA	4
BP	GO:0046620	regulation of organ growth	5/175	116/18866	0.00454386	0.0252866	0.0173279	RGS2/CDK1/ACACB/CCNB1/TP73	5
BP	GO:0009408	response to heat	6/175	166/18866	0.00457394	0.0254132	0.0174146	CRYAB/HSPD1/MAPK3/MAPT/BAG3/LYN	6
BP	GO:1903779	regulation of cardiac conduction	4/175	73/18866	0.00473459	0.0262637	0.0179974	ANK2/DMPK/ATP2A1/ACE2	4
BP	GO:0017157	regulation of exocytosis	7/175	222/18866	0.00474659	0.0262882	0.0180142	PRKN/LRRK2/LYN/RAB3A/P2RY1/SNCA/CNR1	7
BP	GO:2000785	regulation of autophagosome assembly	3/175	37/18866	0.00483581	0.0267396	0.0183235	PINK1/LRRK2/FEZ1	3
BP	GO:0051209	release of sequestered calcium ion into cytosol	5/175	118/18866	0.00488415	0.0269639	0.0184773	GPER1/PLN/ANK2/LYN/SNCA	5
BP	GO:0006801	superoxide metabolic process	4/175	74/18866	0.00496953	0.0273917	0.0187704	NOX4/MAPT/ALOX12/NOX1	4
BP	GO:0016125	sterol metabolic process	6/175	169/18866	0.00498716	0.0274017	0.0187773	CYB5R1/ACACB/PRKAA2/OSBPL1A/EPHX2/CYP1B1	6
BP	GO:0051100	negative regulation of binding	6/175	169/18866	0.00498716	0.0274017	0.0187773	PLN/MAPK3/E2F1/LRRK2/P2RY1/JUN	6
BP	GO:0001822	kidney development	8/175	283/18866	0.00500271	0.0274233	0.018792	SOX4/BCL2/LRRK2/DCN/KANK2/MMP9/EPHA4/TP73	8
BP	GO:0071902	positive regulation of protein serine/threonine kinase activity	9/175	345/18866	0.0050069	0.0274233	0.018792	MAPK10/CDK1/MAPK3/CCNB1/NOX4/LRRK2/SNCA/EPHA4/TP73	9
BP	GO:0051283	negative regulation of sequestering of calcium ion	5/175	119/18866	0.00506091	0.0276754	0.0189648	GPER1/PLN/ANK2/LYN/SNCA	5
BP	GO:0009064	glutamine family amino acid metabolic process	4/175	75/18866	0.00521218	0.0280309	0.0192084	GLUL/PYCR1/AGMAT/OAT	4
BP	GO:0050805	negative regulation of synaptic transmission	4/175	75/18866	0.00521218	0.0280309	0.0192084	PRKN/LRRK2/MAPT/SNCA	4
BP	GO:1901983	regulation of protein acetylation	4/175	75/18866	0.00521218	0.0280309	0.0192084	SOX4/MAPK3/PRKAA2/SNCA	4
BP	GO:0006862	nucleotide transport	3/175	38/18866	0.00521492	0.0280309	0.0192084	SLC25A4/SLC25A42/SLC25A23	3
BP	GO:0051954	positive regulation of amine transport	3/175	38/18866	0.00521492	0.0280309	0.0192084	PINK1/ABAT/ACE2	3
BP	GO:0071276	cellular response to cadmium ion	3/175	38/18866	0.00521492	0.0280309	0.0192084	MAPK3/JUN/MMP9	3
BP	GO:1901186	positive regulation of ERBB signaling pathway	3/175	38/18866	0.00521492	0.0280309	0.0192084	GPER1/PLAUR/MMP9	3
BP	GO:0044706	multi-multicellular organism process	7/175	226/18866	0.00522537	0.0280309	0.0192084	RGS2/PGR/MAPK3/CYP27B1/BCL2/CNR1/MMP9	7
BP	GO:0007584	response to nutrient	6/175	171/18866	0.00527747	0.0280309	0.0192084	CYP27B1/TYMS/KANK2/CNR1/OXCT1/MAP1B	6
BP	GO:0003207	cardiac chamber formation	2/175	12/18866	0.00531188	0.0280309	0.0192084	SOX4/SMARCD3	2
BP	GO:0006002	fructose 6-phosphate metabolic process	2/175	12/18866	0.00531188	0.0280309	0.0192084	HK2/HK3	2
BP	GO:0007077	mitotic nuclear envelope disassembly	2/175	12/18866	0.00531188	0.0280309	0.0192084	CDK1/CCNB1	2
BP	GO:0009071	serine family amino acid catabolic process	2/175	12/18866	0.00531188	0.0280309	0.0192084	SDS/AMT	2
BP	GO:0032957	inositol trisphosphate metabolic process	2/175	12/18866	0.00531188	0.0280309	0.0192084	GPER1/P2RY1	2
BP	GO:0035404	histone-serine phosphorylation	2/175	12/18866	0.00531188	0.0280309	0.0192084	PRKAA2/CCNB1	2
BP	GO:0046322	negative regulation of fatty acid oxidation	2/175	12/18866	0.00531188	0.0280309	0.0192084	ACACB/CNR1	2
BP	GO:0051583	dopamine uptake involved in synaptic transmission	2/175	12/18866	0.00531188	0.0280309	0.0192084	PRKN/SNCA	2
BP	GO:0051934	catecholamine uptake involved in synaptic transmission	2/175	12/18866	0.00531188	0.0280309	0.0192084	PRKN/SNCA	2
BP	GO:0055015	ventricular cardiac muscle cell development	2/175	12/18866	0.00531188	0.0280309	0.0192084	CDK1/CCNB1	2
BP	GO:0071472	cellular response to salt stress	2/175	12/18866	0.00531188	0.0280309	0.0192084	SLC25A23/EFHD1	2
BP	GO:0090331	negative regulation of platelet aggregation	2/175	12/18866	0.00531188	0.0280309	0.0192084	ABAT/ALOX12	2
BP	GO:0097201	negative regulation of transcription from RNA polymerase II promoter in response to stress	2/175	12/18866	0.00531188	0.0280309	0.0192084	BAG3/JUN	2
BP	GO:0150065	regulation of deacetylase activity	2/175	12/18866	0.00531188	0.0280309	0.0192084	PINK1/LRRK2	2
BP	GO:0050714	positive regulation of protein secretion	6/175	172/18866	0.00542718	0.0285132	0.0195389	GPER1/SOX4/GLUL/TREM2/OXCT1/ABAT	6
BP	GO:0050806	positive regulation of synaptic transmission	6/175	172/18866	0.00542718	0.0285132	0.0195389	PINK1/GPER1/GLUL/CNR1/ABAT/EPHA4	6
BP	GO:0007613	memory	5/175	121/18866	0.00542795	0.0285132	0.0195389	SLC2A4/MAPT/FEN1/CNR1/SGK1	5
BP	GO:0006633	fatty acid biosynthetic process	6/175	173/18866	0.00557999	0.0292037	0.0200121	PDK4/ACACB/PRKAA2/ASAH2/EPHX2/ALOX12	6
BP	GO:0051648	vesicle localization	7/175	229/18866	0.00560762	0.0292037	0.0200121	SLC2A4/PINK1/PRKN/LRRK2/RAB3A/DNM3/COL7A1	7
BP	GO:0009163	nucleoside biosynthetic process	3/175	39/18866	0.00561145	0.0292037	0.0200121	NME1/NME4/TYMP	3
BP	GO:0046329	negative regulation of JNK cascade	3/175	39/18866	0.00561145	0.0292037	0.0200121	PINK1/PRKN/MAPK8IP1	3
BP	GO:1902116	negative regulation of organelle assembly	3/175	39/18866	0.00561145	0.0292037	0.0200121	PINK1/LRRK2/FEZ1	3
BP	GO:1902229	regulation of intrinsic apoptotic signaling pathway in response to DNA damage	3/175	39/18866	0.00561145	0.0292037	0.0200121	BID/BCL2/CLU	3
BP	GO:0021782	glial cell development	5/175	122/18866	0.00561836	0.0292037	0.0200121	SOX4/TREM2/MAPT/LYN/CLU	5
BP	GO:0014015	positive regulation of gliogenesis	4/175	77/18866	0.00572101	0.0296118	0.0202917	E2F1/TREM2/LYN/TP73	4
BP	GO:0015718	monocarboxylic acid transport	6/175	174/18866	0.00573591	0.0296118	0.0202917	MPC1/ACACB/PRKAA2/CROT/ABCG2/ABAT	6
BP	GO:0032200	telomere organization	6/175	174/18866	0.00573591	0.0296118	0.0202917	DNA2/RAD51/MAPK3/RECQL4/FEN1/PIF1	6
BP	GO:0051099	positive regulation of binding	6/175	174/18866	0.00573591	0.0296118	0.0202917	PRKN/LRRK2/NME1/PLAUR/MMP9/EPHA4	6
BP	GO:0098657	import into cell	7/175	230/18866	0.00573958	0.0296118	0.0202917	PRKN/RGS2/GLUL/TREM2/SNCA/DNM3/ACE2	7
BP	GO:0002761	regulation of myeloid leukocyte differentiation	5/175	123/18866	0.00581344	0.0299483	0.0205223	TREM2/LYN/NME1/TLR3/JUN	5
BP	GO:0001558	regulation of cell growth	10/175	420/18866	0.00594304	0.0305705	0.0209487	CRYAB/PRKN/RGS2/CYP27B1/BCL2/SPART/MAPT/SLIT3/SGK1/MAP1B	10
BP	GO:0072001	renal system development	8/175	292/18866	0.00601293	0.0308122	0.0211143	SOX4/BCL2/LRRK2/DCN/KANK2/MMP9/EPHA4/TP73	8
BP	GO:0046031	ADP metabolic process	5/175	124/18866	0.00601324	0.0308122	0.0211143	PRKAA2/HKDC1/HK2/AK4/HK3	5
BP	GO:0045740	positive regulation of DNA replication	3/175	40/18866	0.00602558	0.0308122	0.0211143	CDK1/DNA2/JUN	3
BP	GO:1902991	regulation of amyloid precursor protein catabolic process	3/175	40/18866	0.00602558	0.0308122	0.0211143	LYN/CLU/EPHA4	3
BP	GO:0002237	response to molecule of bacterial origin	9/175	356/18866	0.00611496	0.0312232	0.021396	HSPD1/MAOB/MAPK3/CYP27B1/TREM2/DCN/LYN/SNCA/CNR1	9
BP	GO:0051480	regulation of cytosolic calcium ion concentration	9/175	357/18866	0.00622437	0.031261	0.0214219	GPER1/PLN/ANK2/BCL2/LYN/P2RY1/SNCA/CNR1/TSPOAP1	9
BP	GO:0006264	mitochondrial DNA replication	2/175	13/18866	0.00623958	0.031261	0.0214219	DNA2/TWNK	2
BP	GO:0009437	carnitine metabolic process	2/175	13/18866	0.00623958	0.031261	0.0214219	ACADM/CROT	2
BP	GO:0010642	negative regulation of platelet-derived growth factor receptor signaling pathway	2/175	13/18866	0.00623958	0.031261	0.0214219	NDRG4/SNCA	2
BP	GO:0010958	regulation of amino acid import across plasma membrane	2/175	13/18866	0.00623958	0.031261	0.0214219	RGS2/ACE2	2
BP	GO:0019336	phenol-containing compound catabolic process	2/175	13/18866	0.00623958	0.031261	0.0214219	MAOB/MAOA	2
BP	GO:0031650	regulation of heat generation	2/175	13/18866	0.00623958	0.031261	0.0214219	CNR1/ABAT	2
BP	GO:0033127	regulation of histone phosphorylation	2/175	13/18866	0.00623958	0.031261	0.0214219	MAPK3/CCNB1	2
BP	GO:0042538	hyperosmotic salinity response	2/175	13/18866	0.00623958	0.031261	0.0214219	SLC25A23/EFHD1	2
BP	GO:0051956	negative regulation of amino acid transport	2/175	13/18866	0.00623958	0.031261	0.0214219	RGS2/ABAT	2
BP	GO:0071287	cellular response to manganese ion	2/175	13/18866	0.00623958	0.031261	0.0214219	PRKN/LRRK2	2
BP	GO:0090042	tubulin deacetylation	2/175	13/18866	0.00623958	0.031261	0.0214219	PRKAA2/MAPT	2
BP	GO:1903789	regulation of amino acid transmembrane transport	2/175	13/18866	0.00623958	0.031261	0.0214219	RGS2/ACE2	2
BP	GO:0034976	response to endoplasmic reticulum stress	8/175	294/18866	0.00625712	0.0312827	0.0214367	PRKN/BCL2/LRRK2/ATP2A1/JUN/BBC3/CLU/PMAIP1	8
BP	GO:1900034	regulation of cellular response to heat	4/175	79/18866	0.00626195	0.0312827	0.0214367	CRYAB/MAPK3/MAPT/BAG3	4
BP	GO:0051146	striated muscle cell differentiation	8/175	295/18866	0.00638201	0.0318366	0.0218163	RGS2/CDK1/DMPK/CCNB1/BCL2/NOX4/NEB/MYEF2	8
BP	GO:0006941	striated muscle contraction	6/175	178/18866	0.00639161	0.0318387	0.0218177	PLN/RGS2/ANK2/DMPK/ATP2A1/ACE2	6
BP	GO:0055007	cardiac muscle cell differentiation	5/175	126/18866	0.00642727	0.0319609	0.0219015	RGS2/CDK1/CCNB1/NOX4/NEB	5
BP	GO:0045444	fat cell differentiation	7/175	235/18866	0.00643459	0.0319609	0.0219015	SLC2A4/GPER1/ALDH6A1/RGS2/E2F1/BNIP3/NR4A1	7
BP	GO:0007618	mating	3/175	41/18866	0.00645754	0.032029	0.0219481	P2RY1/CNR1/ABAT	3
BP	GO:0005996	monosaccharide metabolic process	8/175	296/18866	0.00650878	0.0322371	0.0220907	PRKN/PDK4/ACACB/SDS/HKDC1/HK2/PMAIP1/HK3	8
BP	GO:0055021	regulation of cardiac muscle tissue growth	4/175	80/18866	0.00654473	0.0323228	0.0221494	RGS2/CDK1/CCNB1/TP73	4
BP	GO:2000300	regulation of synaptic vesicle exocytosis	4/175	80/18866	0.00654473	0.0323228	0.0221494	LRRK2/RAB3A/P2RY1/CNR1	4
BP	GO:0032872	regulation of stress-activated MAPK cascade	7/175	237/18866	0.00672947	0.0331879	0.0227423	PINK1/PRKN/MAPK3/TLR3/MAPK8IP1/NOX1/EPHA4	7
BP	GO:1901796	regulation of signal transduction by p53 class mediator	6/175	180/18866	0.00673915	0.0331884	0.0227426	PRKN/DNA2/PRKAA2/BCL2/PMAIP1/TP73	6
BP	GO:0001504	neurotransmitter uptake	3/175	42/18866	0.00690749	0.0339692	0.0232777	PRKN/GLUL/SNCA	3
BP	GO:0030193	regulation of blood coagulation	4/175	82/18866	0.00713541	0.0350403	0.0240117	LYN/PLAUR/ABAT/ALOX12	4
BP	GO:0006241	CTP biosynthetic process	2/175	14/18866	0.00723537	0.0351823	0.024109	NME1/NME4	2
BP	GO:0014819	regulation of skeletal muscle contraction	2/175	14/18866	0.00723537	0.0351823	0.024109	DMPK/ATP2A1	2
BP	GO:0019896	axonal transport of mitochondrion	2/175	14/18866	0.00723537	0.0351823	0.024109	MAPT/FEZ1	2
BP	GO:0046036	CTP metabolic process	2/175	14/18866	0.00723537	0.0351823	0.024109	NME1/NME4	2
BP	GO:0047484	regulation of response to osmotic stress	2/175	14/18866	0.00723537	0.0351823	0.024109	SLC25A23/EFHD1	2
BP	GO:0051791	medium-chain fatty acid metabolic process	2/175	14/18866	0.00723537	0.0351823	0.024109	ACADM/CROT	2
BP	GO:1901070	guanosine-containing compound biosynthetic process	2/175	14/18866	0.00723537	0.0351823	0.024109	NME1/NME4	2
BP	GO:0055001	muscle cell development	6/175	183/18866	0.00728592	0.0353291	0.0242095	RGS2/CDK1/ANK2/CCNB1/BCL2/NEB	6
BP	GO:1903034	regulation of response to wounding	6/175	183/18866	0.00728592	0.0353291	0.0242095	LYN/RAB3A/PLAUR/ABAT/ALOX12/EPHA4	6
BP	GO:0045823	positive regulation of heart contraction	3/175	43/18866	0.00737563	0.0354664	0.0243037	RGS2/ATP2A1/ACE2	3
BP	GO:0070296	sarcoplasmic reticulum calcium ion transport	3/175	43/18866	0.00737563	0.0354664	0.0243037	PLN/ANK2/ATP2A1	3
BP	GO:0086004	regulation of cardiac muscle cell contraction	3/175	43/18866	0.00737563	0.0354664	0.0243037	PLN/ANK2/ATP2A1	3
BP	GO:0150077	regulation of neuroinflammatory response	3/175	43/18866	0.00737563	0.0354664	0.0243037	LRRK2/TREM2/MMP9	3
BP	GO:1901031	regulation of response to reactive oxygen species	3/175	43/18866	0.00737563	0.0354664	0.0243037	PINK1/LRRK2/PYCR1	3
BP	GO:1901659	glycosyl compound biosynthetic process	3/175	43/18866	0.00737563	0.0354664	0.0243037	NME1/NME4/TYMP	3
BP	GO:0014855	striated muscle cell proliferation	4/175	83/18866	0.00744353	0.0355464	0.0243585	NDRG4/CDK1/CCNB1/TP73	4
BP	GO:0048708	astrocyte differentiation	4/175	83/18866	0.00744353	0.0355464	0.0243585	MAPK3/TREM2/MAPT/EPHA4	4
BP	GO:0055013	cardiac muscle cell development	4/175	83/18866	0.00744353	0.0355464	0.0243585	RGS2/CDK1/CCNB1/NEB	4
BP	GO:1900046	regulation of hemostasis	4/175	83/18866	0.00744353	0.0355464	0.0243585	LYN/PLAUR/ABAT/ALOX12	4
BP	GO:2001021	negative regulation of response to DNA damage stimulus	4/175	83/18866	0.00744353	0.0355464	0.0243585	POLQ/BID/BCL2/CLU	4
BP	GO:0046328	regulation of JNK cascade	6/175	184/18866	0.00747511	0.0356481	0.0244282	PINK1/PRKN/TLR3/MAPK8IP1/NOX1/EPHA4	6
BP	GO:0006766	vitamin metabolic process	5/175	131/18866	0.00754918	0.0359519	0.0246364	MTHFD1L/BTD/MTHFD2/CYP27B1/ALDH1L1	5
BP	GO:0140029	exocytic process	4/175	84/18866	0.00776028	0.0369066	0.0252905	SNPH/LYN/RAB3A/SNCA	4
BP	GO:0019751	polyol metabolic process	5/175	132/18866	0.00778891	0.036992	0.0253491	GPER1/ASAH2/CYP27B1/P2RY1/SNCA	5
BP	GO:0097028	dendritic cell differentiation	3/175	44/18866	0.00786211	0.0371962	0.025489	TREM2/LYN/DHRS2	3
BP	GO:1901985	positive regulation of protein acetylation	3/175	44/18866	0.00786211	0.0371962	0.025489	SOX4/MAPK3/PRKAA2	3
BP	GO:0051147	regulation of muscle cell differentiation	6/175	186/18866	0.00786409	0.0371962	0.025489	GPER1/RGS2/DNMT1/DMPK/BCL2/SMARCD3	6
BP	GO:0070372	regulation of ERK1 and ERK2 cascade	8/175	306/18866	0.00788412	0.0372401	0.0255191	GPER1/NDRG4/MAPK3/NOX4/TREM2/LYN/P2RY1/JUN	8
BP	GO:0051402	neuron apoptotic process	7/175	245/18866	0.00801044	0.0377853	0.0258927	PINK1/PRKN/HSPD1/BID/BCL2/BNIP3/JUN	7
BP	GO:0043409	negative regulation of MAPK cascade	6/175	187/18866	0.00806396	0.0379856	0.0260299	PINK1/PRKN/GPER1/RGS2/LYN/MAPK8IP1	6
BP	GO:0006767	water-soluble vitamin metabolic process	4/175	85/18866	0.00808577	0.0379856	0.0260299	MTHFD1L/BTD/MTHFD2/ALDH1L1	4
BP	GO:0032092	positive regulation of protein binding	4/175	85/18866	0.00808577	0.0379856	0.0260299	PRKN/LRRK2/MMP9/EPHA4	4
BP	GO:0010876	lipid localization	10/175	440/18866	0.00812875	0.0381358	0.0261329	PRKN/ACACB/PRKAA2/ALKBH7/OSBPL1A/ABCA9/IKBKE/CROT/NME4/CLU	10
BP	GO:0009209	pyrimidine ribonucleoside triphosphate biosynthetic process	2/175	15/18866	0.00829791	0.0386678	0.0264974	NME1/NME4	2
BP	GO:0034111	negative regulation of homotypic cell-cell adhesion	2/175	15/18866	0.00829791	0.0386678	0.0264974	ABAT/ALOX12	2
BP	GO:0048308	organelle inheritance	2/175	15/18866	0.00829791	0.0386678	0.0264974	CDK1/MAPK3	2
BP	GO:0048313	Golgi inheritance	2/175	15/18866	0.00829791	0.0386678	0.0264974	CDK1/MAPK3	2
BP	GO:0051589	negative regulation of neurotransmitter transport	2/175	15/18866	0.00829791	0.0386678	0.0264974	PRKN/SNCA	2
BP	GO:0035094	response to nicotine	3/175	45/18866	0.00836711	0.0389379	0.0266825	BCL2/CNR1/ABAT	3
BP	GO:0034109	homotypic cell-cell adhesion	4/175	86/18866	0.00842011	0.039132	0.0268155	LYN/PLAUR/ABAT/ALOX12	4
BP	GO:0030308	negative regulation of cell growth	6/175	190/18866	0.00868551	0.0403115	0.0276238	CRYAB/RGS2/CYP27B1/BCL2/SPART/SLIT3	6
BP	GO:1904705	regulation of vascular associated smooth muscle cell proliferation	4/175	87/18866	0.00876337	0.0405642	0.027797	GPER1/DNMT1/JUN/MMP9	4
BP	GO:1990874	vascular associated smooth muscle cell proliferation	4/175	87/18866	0.00876337	0.0405642	0.027797	GPER1/DNMT1/JUN/MMP9	4
BP	GO:0009135	purine nucleoside diphosphate metabolic process	5/175	136/18866	0.00880087	0.0406293	0.0278416	PRKAA2/HKDC1/HK2/AK4/HK3	5
BP	GO:0009179	purine ribonucleoside diphosphate metabolic process	5/175	136/18866	0.00880087	0.0406293	0.0278416	PRKAA2/HKDC1/HK2/AK4/HK3	5
BP	GO:0006220	pyrimidine nucleotide metabolic process	3/175	46/18866	0.00889076	0.0409353	0.0280512	TYMS/NME1/NME4	3
BP	GO:0035987	endodermal cell differentiation	3/175	46/18866	0.00889076	0.0409353	0.0280512	MMP9/COL7A1/POU5F1	3
BP	GO:0043434	response to peptide hormone	10/175	447/18866	0.00902493	0.0414979	0.0284368	SLC2A4/GPER1/PLN/HADH/PDK4/PID1/LYN/MAP1B/ECHDC3/NR4A1	10
BP	GO:1901991	negative regulation of mitotic cell cycle phase transition	7/175	251/18866	0.00908318	0.0417104	0.0285824	SOX4/CDK1/CDC25C/E2F1/CCNB1/BCL2/KANK2	7
BP	GO:0050818	regulation of coagulation	4/175	88/18866	0.00911565	0.0418042	0.0286467	LYN/PLAUR/ABAT/ALOX12	4
BP	GO:1901990	regulation of mitotic cell cycle phase transition	10/175	448/18866	0.00915891	0.0419471	0.0287446	SOX4/CDK1/DLGAP5/CDC25C/BID/E2F1/CCNB1/BCL2/SMARCD3/KANK2	10
BP	GO:0033865	nucleoside bisphosphate metabolic process	5/175	138/18866	0.00933945	0.0419832	0.0287693	MPC1/PDK4/ACACB/CROT/AASS	5
BP	GO:0033875	ribonucleoside bisphosphate metabolic process	5/175	138/18866	0.00933945	0.0419832	0.0287693	MPC1/PDK4/ACACB/CROT/AASS	5
BP	GO:0034032	purine nucleoside bisphosphate metabolic process	5/175	138/18866	0.00933945	0.0419832	0.0287693	MPC1/PDK4/ACACB/CROT/AASS	5
BP	GO:0002793	positive regulation of peptide secretion	6/175	193/18866	0.00934072	0.0419832	0.0287693	GPER1/SOX4/GLUL/TREM2/OXCT1/ABAT	6
BP	GO:0002070	epithelial cell maturation	2/175	16/18866	0.0094259	0.0419832	0.0287693	PGR/TYMS	2
BP	GO:0006086	acetyl-CoA biosynthetic process from pyruvate	2/175	16/18866	0.0094259	0.0419832	0.0287693	MPC1/PDK4	2
BP	GO:0006544	glycine metabolic process	2/175	16/18866	0.0094259	0.0419832	0.0287693	SDS/AMT	2
BP	GO:0009208	pyrimidine ribonucleoside triphosphate metabolic process	2/175	16/18866	0.0094259	0.0419832	0.0287693	NME1/NME4	2
BP	GO:0030397	membrane disassembly	2/175	16/18866	0.0094259	0.0419832	0.0287693	CDK1/CCNB1	2
BP	GO:0032225	regulation of synaptic transmission, dopaminergic	2/175	16/18866	0.0094259	0.0419832	0.0287693	PINK1/SNCA	2
BP	GO:0048311	mitochondrion distribution	2/175	16/18866	0.0094259	0.0419832	0.0287693	LRRK2/MAPT	2
BP	GO:0051081	nuclear envelope disassembly	2/175	16/18866	0.0094259	0.0419832	0.0287693	CDK1/CCNB1	2
BP	GO:0055119	relaxation of cardiac muscle	2/175	16/18866	0.0094259	0.0419832	0.0287693	PLN/RGS2	2
BP	GO:0086103	G protein-coupled receptor signaling pathway involved in heart process	2/175	16/18866	0.0094259	0.0419832	0.0287693	PLN/RGS2	2
BP	GO:1902969	mitotic DNA replication	2/175	16/18866	0.0094259	0.0419832	0.0287693	RAD51/LIG1	2
BP	GO:1903729	regulation of plasma membrane organization	2/175	16/18866	0.0094259	0.0419832	0.0287693	RAB3A/NOX1	2
BP	GO:0014075	response to amine	3/175	47/18866	0.00943321	0.0419832	0.0287693	RGS2/CDK1/NME1	3
BP	GO:0030261	chromosome condensation	3/175	47/18866	0.00943321	0.0419832	0.0287693	GPER1/CDK1/CCNB1	3
BP	GO:0030574	collagen catabolic process	3/175	47/18866	0.00943321	0.0419832	0.0287693	MMP9/MMP1/KLK6	3
BP	GO:0044088	regulation of vacuole organization	3/175	47/18866	0.00943321	0.0419832	0.0287693	PINK1/LRRK2/FEZ1	3
BP	GO:0051150	regulation of smooth muscle cell differentiation	3/175	47/18866	0.00943321	0.0419832	0.0287693	GPER1/DNMT1/SMARCD3	3
BP	GO:1903115	regulation of actin filament-based movement	3/175	47/18866	0.00943321	0.0419832	0.0287693	PLN/ANK2/ATP2A1	3
BP	GO:0051924	regulation of calcium ion transport	7/175	253/18866	0.00946315	0.0420165	0.0287922	GPER1/PLN/ANK2/BCL2/ATP2A1/LYN/SNCA	7
BP	GO:0008625	extrinsic apoptotic signaling pathway via death domain receptors	4/175	89/18866	0.00947705	0.0420165	0.0287922	BID/BCL2/BAG3/PMAIP1	4
BP	GO:0055006	cardiac cell development	4/175	89/18866	0.00947705	0.0420165	0.0287922	RGS2/CDK1/CCNB1/NEB	4
BP	GO:0009185	ribonucleoside diphosphate metabolic process	5/175	139/18866	0.00961708	0.0425829	0.0291803	PRKAA2/HKDC1/HK2/AK4/HK3	5
BP	GO:0045926	negative regulation of growth	7/175	254/18866	0.00965744	0.0427071	0.0292654	CRYAB/RGS2/CYP27B1/BCL2/SPART/SLIT3/TP73	7
BP	GO:0042058	regulation of epidermal growth factor receptor signaling pathway	4/175	90/18866	0.00984764	0.0434927	0.0298037	GPER1/PLAUR/MMP9/IFI6	4
BP	GO:0060048	cardiac muscle contraction	5/175	140/18866	0.00990033	0.0436143	0.0298871	PLN/RGS2/ANK2/ATP2A1/ACE2	5
BP	GO:0097553	calcium ion transmembrane import into cytosol	5/175	140/18866	0.00990033	0.0436143	0.0298871	GPER1/PLN/ANK2/LYN/SNCA	5
BP	GO:0042220	response to cocaine	3/175	48/18866	0.00999459	0.0438623	0.030057	HSPD1/CNR1/ABAT	3
BP	GO:0061001	regulation of dendritic spine morphogenesis	3/175	48/18866	0.00999459	0.0438623	0.030057	LRRK2/DNM3/EPHA4	3
BP	GO:2001239	regulation of extrinsic apoptotic signaling pathway in absence of ligand	3/175	48/18866	0.00999459	0.0438623	0.030057	BCL2/IFI6/EYA2	3
BP	GO:0071897	DNA biosynthetic process	6/175	196/18866	0.0100305	0.0439644	0.0301269	POLQ/MAPK3/LIG1/NOX4/TYMS/PIF1	6
BP	GO:0033273	response to vitamin	4/175	91/18866	0.0102275	0.0447713	0.0306799	CYP27B1/TYMS/KANK2/MAP1B	4
BP	GO:0006694	steroid biosynthetic process	6/175	197/18866	0.0102683	0.0448931	0.0307634	CYB5R1/ACACB/PRKAA2/CYP27B1/OSBPL1A/TSPOAP1	6
BP	GO:0019932	second-messenger-mediated signaling	10/175	456/18866	0.0102865	0.0449158	0.0307789	GPER1/PDE2A/PLN/RGS2/ANK2/DMPK/LRRK2/TREM2/MAPT/CNR1	10
BP	GO:0007204	positive regulation of cytosolic calcium ion concentration	8/175	322/18866	0.0105253	0.045504	0.031182	GPER1/PLN/ANK2/BCL2/LYN/P2RY1/SNCA/CNR1	8
BP	GO:0042149	cellular response to glucose starvation	3/175	49/18866	0.010575	0.045504	0.031182	PRKAA2/BCL2/PMAIP1	3
BP	GO:0042398	cellular modified amino acid biosynthetic process	3/175	49/18866	0.010575	0.045504	0.031182	MTHFD1L/ACADM/CHDH	3
BP	GO:1905897	regulation of response to endoplasmic reticulum stress	4/175	92/18866	0.0106168	0.045504	0.031182	PRKN/LRRK2/CLU/PMAIP1	4
BP	GO:0006266	DNA ligation	2/175	17/18866	0.010618	0.045504	0.031182	RAD51/LIG1	2
BP	GO:0031065	positive regulation of histone deacetylation	2/175	17/18866	0.010618	0.045504	0.031182	PINK1/LRRK2	2
BP	GO:0031649	heat generation	2/175	17/18866	0.010618	0.045504	0.031182	CNR1/ABAT	2
BP	GO:0043649	dicarboxylic acid catabolic process	2/175	17/18866	0.010618	0.045504	0.031182	GLUL/ALDH1L1	2
BP	GO:0050665	hydrogen peroxide biosynthetic process	2/175	17/18866	0.010618	0.045504	0.031182	MAOB/MPV17L	2
BP	GO:0051580	regulation of neurotransmitter uptake	2/175	17/18866	0.010618	0.045504	0.031182	PRKN/SNCA	2
BP	GO:0055012	ventricular cardiac muscle cell differentiation	2/175	17/18866	0.010618	0.045504	0.031182	CDK1/CCNB1	2
BP	GO:0090494	dopamine uptake	2/175	17/18866	0.010618	0.045504	0.031182	PRKN/SNCA	2
BP	GO:1900242	regulation of synaptic vesicle endocytosis	2/175	17/18866	0.010618	0.045504	0.031182	SLC2A4/LRRK2	2
BP	GO:2000811	negative regulation of anoikis	2/175	17/18866	0.010618	0.045504	0.031182	PDK4/BCL2	2
BP	GO:2001267	regulation of cysteine-type endopeptidase activity involved in apoptotic signaling pathway	2/175	17/18866	0.010618	0.045504	0.031182	PLAUR/MMP9	2
BP	GO:0006470	protein dephosphorylation	8/175	323/18866	0.0107097	0.0458402	0.0314124	PINK1/CDC25C/PPM1K/DMPK/BCL2/LRRK2/PPP2R2B/EYA2	8
BP	GO:0035296	regulation of tube diameter	5/175	143/18866	0.0107844	0.0460463	0.0315536	GPER1/RGS2/P2RY1/ALOX12/ACE2	5
BP	GO:0097746	regulation of blood vessel diameter	5/175	143/18866	0.0107844	0.0460463	0.0315536	GPER1/RGS2/P2RY1/ALOX12/ACE2	5
BP	GO:0017038	protein import	6/175	200/18866	0.0110057	0.0469174	0.0321505	CDK1/HSPD1/LRRK2/TXNIP/BAG3/CLU	6
BP	GO:1903035	negative regulation of response to wounding	4/175	93/18866	0.0110155	0.0469174	0.0321505	PLAUR/ABAT/ALOX12/EPHA4	4
BP	GO:0070371	ERK1 and ERK2 cascade	8/175	325/18866	0.0110858	0.047122	0.0322907	GPER1/NDRG4/MAPK3/NOX4/TREM2/LYN/P2RY1/JUN	8
BP	GO:0035150	regulation of tube size	5/175	144/18866	0.0110907	0.047122	0.0322907	GPER1/RGS2/P2RY1/ALOX12/ACE2	5
BP	GO:0001961	positive regulation of cytokine-mediated signaling pathway	3/175	50/18866	0.0111746	0.0471893	0.0323369	PRKN/TREM2/IKBKE	3
BP	GO:0030195	negative regulation of blood coagulation	3/175	50/18866	0.0111746	0.0471893	0.0323369	PLAUR/ABAT/ALOX12	3
BP	GO:0042987	amyloid precursor protein catabolic process	3/175	50/18866	0.0111746	0.0471893	0.0323369	LYN/CLU/EPHA4	3
BP	GO:0097300	programmed necrotic cell death	3/175	50/18866	0.0111746	0.0471893	0.0323369	SLC25A4/ALKBH7/TLR3	3
BP	GO:1904707	positive regulation of vascular associated smooth muscle cell proliferation	3/175	50/18866	0.0111746	0.0471893	0.0323369	DNMT1/JUN/MMP9	3
BP	GO:0010660	regulation of muscle cell apoptotic process	4/175	94/18866	0.0114237	0.0481241	0.0329774	DNMT1/BNIP3/BAG3/ALOX12	4
BP	GO:0030641	regulation of cellular pH	4/175	94/18866	0.0114237	0.0481241	0.0329774	MAPK3/BCL2/LRRK2/NOX1	4
BP	GO:0043406	positive regulation of MAP kinase activity	7/175	264/18866	0.0117641	0.0491093	0.0336526	MAPK10/CDK1/MAPK3/NOX4/LRRK2/EPHA4/TP73	7
BP	GO:0002762	negative regulation of myeloid leukocyte differentiation	3/175	51/18866	0.0117935	0.0491093	0.0336526	LYN/NME1/TLR3	3
BP	GO:0031113	regulation of microtubule polymerization	3/175	51/18866	0.0117935	0.0491093	0.0336526	MAPT/SNCA/MAP1B	3
BP	GO:0032873	negative regulation of stress-activated MAPK cascade	3/175	51/18866	0.0117935	0.0491093	0.0336526	PINK1/PRKN/MAPK8IP1	3
BP	GO:0048146	positive regulation of fibroblast proliferation	3/175	51/18866	0.0117935	0.0491093	0.0336526	E2F1/CCNB1/JUN	3
BP	GO:0070303	negative regulation of stress-activated protein kinase signaling cascade	3/175	51/18866	0.0117935	0.0491093	0.0336526	PINK1/PRKN/MAPK8IP1	3
BP	GO:1900047	negative regulation of hemostasis	3/175	51/18866	0.0117935	0.0491093	0.0336526	PLAUR/ABAT/ALOX12	3
BP	GO:1902893	regulation of pri-miRNA transcription by RNA polymerase II	3/175	51/18866	0.0117935	0.0491093	0.0336526	NR3C1/JUN/POU5F1	3
BP	GO:1903573	negative regulation of response to endoplasmic reticulum stress	3/175	51/18866	0.0117935	0.0491093	0.0336526	PRKN/LRRK2/CLU	3
BP	GO:0010959	regulation of metal ion transport	9/175	396/18866	0.0117993	0.0491093	0.0336526	GPER1/PLN/ANK2/DMPK/BCL2/TREM2/ATP2A1/LYN/SNCA	9
BP	GO:0006337	nucleosome disassembly	2/175	18/18866	0.0118731	0.0491216	0.033661	SMARCD3/HMGA1	2
BP	GO:0090493	catecholamine uptake	2/175	18/18866	0.0118731	0.0491216	0.033661	PRKN/SNCA	2
BP	GO:0150078	positive regulation of neuroinflammatory response	2/175	18/18866	0.0118731	0.0491216	0.033661	LRRK2/TREM2	2
BP	GO:1900221	regulation of amyloid-beta clearance	2/175	18/18866	0.0118731	0.0491216	0.033661	TREM2/CLU	2
BP	GO:1901524	regulation of mitophagy	2/175	18/18866	0.0118731	0.0491216	0.033661	PINK1/PRKN	2
BP	GO:0001655	urogenital system development	8/175	330/18866	0.0120688	0.0498124	0.0341343	SOX4/BCL2/LRRK2/DCN/KANK2/MMP9/EPHA4/TP73	8
BP	GO:0071375	cellular response to peptide hormone stimulus	8/175	330/18866	0.0120688	0.0498124	0.0341343	SLC2A4/GPER1/PDK4/PID1/LYN/MAP1B/ECHDC3/NR4A1	8
CC	GO:0005741	mitochondrial outer membrane	24/181	192/19559	1.96525e-20	5.99402e-18	4.79935e-18	PINK1/PDE2A/ARMCX1/PGR/MAOB/ACACB/BID/DMPK/CYP27B1/BCL2/LRRK2/SPART/MAOA/PPP2R2B/BRI3BP/TOMM34/BNIP3/NME1/CNR1/ARMCX2/HK2/PMAIP1/EPHA4/BCL2A1	24
CC	GO:0005759	mitochondrial matrix	33/181	473/19559	9.14741e-20	1.39498e-17	1.11695e-17	SMDT1/PDE2A/MTHFD1L/ETFDH/ALDH6A1/ACADM/CDK1/HADH/HSPD1/BTD/DNA2/RAD51/PDK4/BCKDHA/MTHFD2/PPM1K/CCNB1/ACADSB/ALKBH7/LRRK2/PYCR1/TWNK/DARS2/TYMS/AMT/NR3C1/OAT/OXCT1/NME4/AASS/ABAT/AK4/DHRS2	33
CC	GO:0031968	organelle outer membrane	24/181	218/19559	4.07219e-19	3.85363e-17	3.08556e-17	PINK1/PDE2A/ARMCX1/PGR/MAOB/ACACB/BID/DMPK/CYP27B1/BCL2/LRRK2/SPART/MAOA/PPP2R2B/BRI3BP/TOMM34/BNIP3/NME1/CNR1/ARMCX2/HK2/PMAIP1/EPHA4/BCL2A1	24
CC	GO:0019867	outer membrane	24/181	220/19559	5.05394e-19	3.85363e-17	3.08556e-17	PINK1/PDE2A/ARMCX1/PGR/MAOB/ACACB/BID/DMPK/CYP27B1/BCL2/LRRK2/SPART/MAOA/PPP2R2B/BRI3BP/TOMM34/BNIP3/NME1/CNR1/ARMCX2/HK2/PMAIP1/EPHA4/BCL2A1	24
CC	GO:0005743	mitochondrial inner membrane	21/181	489/19559	5.55921e-09	3.39112e-07	2.71523e-07	PINK1/SLC25A4/COX7A1/SMDT1/PDE2A/ETFDH/SLC25A42/MPC1/HSPD1/MICU3/LDHD/LRRK2/SLC25A34/CHDH/SLC25A23/TYMS/LYN/NME4/CLU/EFHD1/IFI6	21
CC	GO:0032592	integral component of mitochondrial membrane	9/181	81/19559	6.001e-08	2.91389e-06	2.33312e-06	PINK1/SLC25A4/SMDT1/ETFDH/MPC1/BID/DMPK/BNIP3/CNR1	9
CC	GO:0098573	intrinsic component of mitochondrial membrane	9/181	82/19559	6.68762e-08	2.91389e-06	2.33312e-06	PINK1/SLC25A4/SMDT1/ETFDH/MPC1/BID/DMPK/BNIP3/CNR1	9
CC	GO:0150034	distal axon	13/181	309/19559	6.39929e-06	0.000243973	0.000195347	PINK1/GPER1/GLUL/LRRK2/MAPT/RAB3A/FEZ1/SNCA/CNR1/MAPK8IP1/TSPOAP1/EPHA4/MAP1B	13
CC	GO:0016234	inclusion body	7/181	78/19559	7.85896e-06	0.000266331	0.000213249	PINK1/PRKN/LRRK2/MAPT/BAG3/SNCA/CLU	7
CC	GO:0030426	growth cone	9/181	184/19559	5.56276e-05	0.00154636	0.00123815	PINK1/LRRK2/MAPT/FEZ1/SNCA/CNR1/MAPK8IP1/EPHA4/MAP1B	9
CC	GO:0045121	membrane raft	12/181	329/19559	5.9098e-05	0.00154636	0.00123815	SLC2A4/HSPD1/ANK2/MAPK3/ASAH2/LRRK2/MAPT/LYN/CNR1/ABCG2/CAVIN1/ACE2	12
CC	GO:0098857	membrane microdomain	12/181	330/19559	6.08404e-05	0.00154636	0.00123815	SLC2A4/HSPD1/ANK2/MAPK3/ASAH2/LRRK2/MAPT/LYN/CNR1/ABCG2/CAVIN1/ACE2	12
CC	GO:0030427	site of polarized growth	9/181	191/19559	7.42111e-05	0.00174111	0.00139409	PINK1/LRRK2/MAPT/FEZ1/SNCA/CNR1/MAPK8IP1/EPHA4/MAP1B	9
CC	GO:0098589	membrane region	12/181	343/19559	8.78711e-05	0.00191433	0.00153279	SLC2A4/HSPD1/ANK2/MAPK3/ASAH2/LRRK2/MAPT/LYN/CNR1/ABCG2/CAVIN1/ACE2	12
CC	GO:0043679	axon terminus	7/181	130/19559	0.000210014	0.00427029	0.00341918	GPER1/GLUL/LRRK2/RAB3A/SNCA/TSPOAP1/EPHA4	7
CC	GO:0044306	neuron projection terminus	7/181	149/19559	0.000481362	0.009154	0.00732952	GPER1/GLUL/LRRK2/RAB3A/SNCA/TSPOAP1/EPHA4	7
CC	GO:0016529	sarcoplasmic reticulum	5/181	71/19559	0.000510223	0.009154	0.00732952	SLC2A4/PLN/DMPK/ATP2A1/HK2	5
CC	GO:0016528	sarcoplasm	5/181	80/19559	0.000881135	0.0149303	0.0119546	SLC2A4/PLN/DMPK/ATP2A1/HK2	5
CC	GO:0031307	integral component of mitochondrial outer membrane	3/181	23/19559	0.00120446	0.0193347	0.0154811	PINK1/DMPK/BNIP3	3
CC	GO:0031306	intrinsic component of mitochondrial outer membrane	3/181	24/19559	0.0013672	0.0208499	0.0166943	PINK1/DMPK/BNIP3	3
CC	GO:0031430	M band	3/181	25/19559	0.00154313	0.0224121	0.0179452	CRYAB/ANK2/MYOM2	3
CC	GO:0042734	presynaptic membrane	6/181	156/19559	0.00334447	0.0443506	0.0355111	GPER1/PDE2A/SNPH/P2RY1/CNR1/EPHA4	6
CC	GO:0043204	perikaryon	6/181	156/19559	0.00334447	0.0443506	0.0355111	CRYAB/MAPK10/GLUL/LRRK2/EPHA4/MAP1B	6
CC	GO:0097386	glial cell projection	3/181	34/19559	0.00377738	0.0480042	0.0384365	PINK1/GLUL/MAPT	3
CC	GO:0031300	intrinsic component of organelle membrane	10/181	398/19559	0.00404848	0.0493915	0.0395473	PINK1/SLC25A4/SMDT1/ETFDH/MPC1/BID/DMPK/BNIP3/RAB3A/CNR1	10
MF	GO:0050660	flavin adenine dinucleotide binding	8/178	81/18352	1.17746e-06	0.000351261	0.000292499	ETFDH/CYB5R1/ACADM/MAOB/ACADSB/LDHD/NOX4/CHDH	8
MF	GO:0000287	magnesium ion binding	12/178	217/18352	1.425e-06	0.000351261	0.000292499	PINK1/PDE2A/GLUL/MTHFD2/LRRK2/FEN1/NME1/SNCA/PIF1/EPHX2/EYA2/MARK1	12
MF	GO:0044389	ubiquitin-like protein ligase binding	14/178	316/18352	2.60662e-06	0.00035238	0.000293431	PINK1/PRKN/HSPD1/GABARAPL1/BID/CCNB1/BCL2/TXNIP/SPART/LYN/JUN/IKBKE/CLU/POU5F1	14
MF	GO:0015631	tubulin binding	15/178	365/18352	2.85907e-06	0.00035238	0.000293431	CRYAB/PRKN/RGS2/DLGAP5/GABARAPL1/REEP1/LRRK2/MAPT/SNPH/LYN/NME1/FEZ1/SNCA/DNM3/MAP1B	15
MF	GO:0140097	catalytic activity, acting on DNA	11/178	209/18352	6.35269e-06	0.000481909	0.000401291	DNMT1/DNA2/POLQ/RAD51/RECQL4/LIG1/FEN1/TWNK/NME1/PIF1/HMGA1	11
MF	GO:0016645	oxidoreductase activity, acting on the CH-NH group of donors	5/178	28/18352	6.65484e-06	0.000481909	0.000401291	ETFDH/MTHFD2/PYCR1/AASS/ALDH1L1	5
MF	GO:0031625	ubiquitin protein ligase binding	13/178	297/18352	6.84253e-06	0.000481909	0.000401291	PINK1/PRKN/HSPD1/GABARAPL1/BID/BCL2/TXNIP/SPART/LYN/JUN/IKBKE/CLU/POU5F1	13
MF	GO:0016646	oxidoreductase activity, acting on the CH-NH group of donors, NAD or NADP as acceptor	4/178	18/18352	2.35425e-05	0.00128961	0.00107387	MTHFD2/PYCR1/AASS/ALDH1L1	4
MF	GO:0017116	single-stranded DNA helicase activity	4/178	18/18352	2.35425e-05	0.00128961	0.00107387	DNA2/POLQ/RAD51/PIF1	4
MF	GO:0016614	oxidoreductase activity, acting on CH-OH group of donors	8/178	130/18352	3.97431e-05	0.00195934	0.00163156	HADH/LIPF/ALDH3A2/LDHD/ME1/CHDH/AKR1B10/DHRS2	8
MF	GO:0016903	oxidoreductase activity, acting on the aldehyde or oxo group of donors	5/178	43/18352	5.79447e-05	0.00259698	0.00216253	ALDH6A1/BCKDHA/ALDH3A2/AKR1B10/ALDH1L1	5
MF	GO:0004712	protein serine/threonine/tyrosine kinase activity	5/178	45/18352	7.24022e-05	0.00297452	0.00247692	MAPK10/MAPK3/PRKAA2/LRRK2/SGK1	5
MF	GO:0003678	DNA helicase activity	6/178	78/18352	0.000110239	0.00418059	0.00348122	DNA2/POLQ/RAD51/RECQL4/TWNK/PIF1	6
MF	GO:0005536	glucose binding	3/178	11/18352	0.0001398	0.00492296	0.0040994	HKDC1/HK2/HK3	3
MF	GO:0031072	heat shock protein binding	7/178	127/18352	0.000241224	0.00792824	0.00660193	PRKN/CDK1/MAPT/TOMM34/BAG3/NR3C1/SNCA	7
MF	GO:0016620	oxidoreductase activity, acting on the aldehyde or oxo group of donors, NAD or NADP as acceptor	4/178	35/18352	0.000354204	0.0109139	0.00908812	ALDH6A1/ALDH3A2/AKR1B10/ALDH1L1	4
MF	GO:0034185	apolipoprotein binding	3/178	17/18352	0.000551968	0.0151178	0.0125887	HSPD1/TREM2/MAPT	3
MF	GO:0035173	histone kinase activity	3/178	17/18352	0.000551968	0.0151178	0.0125887	CDK1/PRKAA2/CCNB1	3
MF	GO:0008094	DNA-dependent ATPase activity	6/178	108/18352	0.000646541	0.0154392	0.0128564	DNA2/POLQ/RAD51/RECQL4/TWNK/PIF1	6
MF	GO:0004550	nucleoside diphosphate kinase activity	3/178	18/18352	0.000657653	0.0154392	0.0128564	NME1/NME4/AK4	3
MF	GO:0004708	MAP kinase kinase activity	3/178	18/18352	0.000657653	0.0154392	0.0128564	MAPK10/MAPK3/LRRK2	3
MF	GO:0003697	single-stranded DNA binding	6/178	114/18352	0.000859101	0.0192517	0.0160311	HSPD1/RAD51/MAPT/TWNK/NME1/MYEF2	6
MF	GO:0004386	helicase activity	7/178	160/18352	0.000964077	0.0206648	0.0172078	DNA2/POLQ/RAD51/RECQL4/TWNK/HELZ2/PIF1	7
MF	GO:0008483	transaminase activity	3/178	21/18352	0.00104923	0.0206909	0.0172295	AMT/OAT/ABAT	3
MF	GO:0019200	carbohydrate kinase activity	3/178	21/18352	0.00104923	0.0206909	0.0172295	HKDC1/HK2/HK3	3
MF	GO:0016769	transferase activity, transferring nitrogenous groups	3/178	23/18352	0.00137738	0.0261173	0.0217482	AMT/OAT/ABAT	3
MF	GO:0051117	ATPase binding	5/178	88/18352	0.00166036	0.030317	0.0252453	PLN/ANK2/PGR/RAB3A/BBC3	5
MF	GO:0003707	steroid hormone receptor activity	3/178	26/18352	0.00197945	0.0336506	0.0280212	GPER1/PGR/NR3C1	3
MF	GO:0005347	ATP transmembrane transporter activity	3/178	26/18352	0.00197945	0.0336506	0.0280212	SLC25A4/SLC25A42/SLC25A23	3
MF	GO:0043015	gamma-tubulin binding	3/178	28/18352	0.00245893	0.0397717	0.0331184	LYN/NME1/FEZ1	3
MF	GO:0016829	lyase activity	7/178	189/18352	0.00250086	0.0397717	0.0331184	POLQ/BCKDHA/SDS/ME1/MOCS1/ECHDC2/ECHDC3	7
MF	GO:0016887	ATPase activity	11/178	423/18352	0.00286356	0.0435644	0.0362765	HSPD1/DNA2/POLQ/RAD51/RECQL4/TWNK/ATP2A1/ABCA9/HELZ2/PIF1/ABCG2	11
MF	GO:0000295	adenine nucleotide transmembrane transporter activity	3/178	30/18352	0.00300444	0.0435644	0.0362765	SLC25A4/SLC25A42/SLC25A23	3
MF	GO:0005346	purine ribonucleotide transmembrane transporter activity	3/178	30/18352	0.00300444	0.0435644	0.0362765	SLC25A4/SLC25A42/SLC25A23	3
MF	GO:0015216	purine nucleotide transmembrane transporter activity	3/178	31/18352	0.00330284	0.0460533	0.0383491	SLC25A4/SLC25A42/SLC25A23	3
MF	GO:0051087	chaperone binding	5/178	104/18352	0.00344325	0.0460533	0.0383491	PRKN/HSPD1/MAPT/BAG3/CLU	5
MF	GO:0004674	protein serine/threonine kinase activity	11/178	435/18352	0.00353974	0.0460533	0.0383491	PINK1/MAPK10/CDK1/PDK4/MAPK3/PRKAA2/DMPK/LRRK2/IKBKE/SGK1/MARK1	11
MF	GO:0015215	nucleotide transmembrane transporter activity	3/178	33/18352	0.00395254	0.0460533	0.0383491	SLC25A4/SLC25A42/SLC25A23	3
MF	GO:0004300	enoyl-CoA hydratase activity	2/178	10/18352	0.00399978	0.0460533	0.0383491	ECHDC2/ECHDC3	2
MF	GO:0016803	ether hydrolase activity	2/178	10/18352	0.00399978	0.0460533	0.0383491	EPHX2/ALOX12	2
MF	GO:0048256	flap endonuclease activity	2/178	10/18352	0.00399978	0.0460533	0.0383491	DNA2/FEN1	2
MF	GO:0051536	iron-sulfur cluster binding	4/178	67/18352	0.00407697	0.0460533	0.0383491	ETFDH/DNA2/MOCS1/ABAT	4
MF	GO:0051540	metal cluster binding	4/178	67/18352	0.00407697	0.0460533	0.0383491	ETFDH/DNA2/MOCS1/ABAT	4
MF	GO:0000217	DNA secondary structure binding	3/178	34/18352	0.00430446	0.0460533	0.0383491	RECQL4/MAPT/HMGA1	3
MF	GO:0071813	lipoprotein particle binding	3/178	34/18352	0.00430446	0.0460533	0.0383491	HSPD1/TREM2/MAPT	3
MF	GO:0071814	protein-lipid complex binding	3/178	34/18352	0.00430446	0.0460533	0.0383491	HSPD1/TREM2/MAPT	3
MF	GO:0008017	microtubule binding	8/178	265/18352	0.00441009	0.0460533	0.0383491	CRYAB/DLGAP5/REEP1/LRRK2/MAPT/SNPH/DNM3/MAP1B	8
MF	GO:0009055	electron transfer activity	5/178	111/18352	0.0045461	0.0460533	0.0383491	COX7A1/ETFDH/MAOB/NOX4/ME1	5
MF	GO:0003995	acyl-CoA dehydrogenase activity	2/178	11/18352	0.00485755	0.0460533	0.0383491	ACADM/ACADSB	2
MF	GO:0016801	hydrolase activity, acting on ether bonds	2/178	11/18352	0.00485755	0.0460533	0.0383491	EPHX2/ALOX12	2
MF	GO:0051400	BH domain binding	2/178	11/18352	0.00485755	0.0460533	0.0383491	BCL2/BCL2A1	2
MF	GO:0140299	small molecule sensor activity	2/178	11/18352	0.00485755	0.0460533	0.0383491	NOX4/EFHD1	2

[truncated: 4 more sheets: Table S11, Table S12, Table S13, Table S14]
